# Supplementary material for: Coiling directions in the planktonic foraminifer Pulleniatina: A complex eco-evolutionary dynamic spanning millions of years
Source: PLoS One. 2021 Apr 13;16(4):e0249113. doi: 10.1371/journal.pone.0249113 (PMC8043407; doi:10.1371/journal.pone.0249113)
Supplement: S1 Table — Age model is constructed by linear interpolation through the mid-points of magnetic reversals documented in Ref [52] and converted to CCSF scale. The Lower Cobb Mountain reversal is omitted. (XLSX) [file pone.0249113.s002.xlsx]

## Sheet: Sheet1
	S1 Table. Age model for IODP Site U1486
	Hole on splice	Event	Midpoint depth (CSF-A) (m)	Age (Ma)	Midpoint depth (CCSF) (m)
		Core top	0	0	0
	U1486D	C1n: Brunhes /Matuyama	47.44	0.781	51.2
	U1486D	C1r.1r: Upper Jaramillo	55.775	0.988	59.955
	U1486B	C1r.1n: Lower Jaramillo	59.38	1.072	64.96
	U1486C	C1r.2r: Upper Cobb Mtn.	65.99	1.173	71.62
	U1486D	C2n: Upper Olduvai	102.34	1.778	109.74
	U1486C	C2r.1r: Lower Olduvai	114.84	1.945	124.46
	U1486B	C2r.2r: Matuyama / Gauss	181.91	2.581	194.93
	U1486B	Core bottom	211.07	2.884	228.45
