# Supplementary material for: Coiling directions in the planktonic foraminifer Pulleniatina: A complex eco-evolutionary dynamic spanning millions of years
Source: PLoS One. 2021 Apr 13;16(4):e0249113. doi: 10.1371/journal.pone.0249113 (PMC8043407; doi:10.1371/journal.pone.0249113)
Supplement: S2 Table — Samples are ordered by depth within each segment of the inter-hole splice. Depths below sea floor on the CSF-A scale are converted to composite depths on the CCSF scale according to offsets given in the affine table in Ref [52]. Ages are calculated within the age-model tie points indicated and as given in S1 Table. Sample weights and Pulleniatina coiling counts of 50 specimens are reported. In the intensive study windows indicated, samples were split and the absolute number of sinistral and dextral specimens recorded; these data were substituted for earlier counts, and those counts discounted, in these windows only. (XLSX) [file pone.0249113.s003.xlsx]

## Sheet: Weights
	S2 Table. Data collected in this study from IODP Site U1486.
	Exp	Site	Hole	Core (APC)	Section	Top Offset (cm)	Bottom Offset (cm)	Top depth (core depth below sea floor, un-decompacted) - CSF-A	Splice segment	Top depth in splice segment (m)	Top depth (Core composite below seafloor - CCSF) (m)	Age by linear interpolation (Ma)	Total dry weight (g)	>63 um (coarse fraction) weight (g)	>150 μm weight (g)	Sinistral Pulleniatina (n)	Dextral Pulleniatina (n)	Total count (n)	% Dextral Pulleniatina	Comment
	CORE TOP									0	0	0									Key
	363	U1486	C	1	1	8	10	0.08	1	0.08	0.08	0.00122031	6.25	0.79	0.44	0	50	50	100		Age model tie point levels
	363	U1486	C	1	1	58	60	0.58	1	0.58	0.58	0.00884726	12.44	2.59	1.63	0	50	50	100		Inter-hole splice tie points
	363	U1486	C	1	1	108	110	1.08	1	1.08	1.08	0.0164742	6.06	0.97	0.63	0	50	50	100		Samples off the splice
	363	U1486	C	1	2	8	10	1.58	1	1.58	1.58	0.0241012	7.12	1.1	0.6	0	50	50	100		Small counts or data not available
	363	U1486	C	1	2	58	60	2.08	1	2.08	2.08	0.0317281	8.34	0.87	0.39	0	50	50	100		Intensive study windows
	363	U1486	C	1	2	108	110	2.58	1	2.58	2.58	0.0393551	8.58	1.6	1.06	0	50	50	100
	363	U1486	C	1	3	8	10	3.08	1	3.08	3.08	0.046982	7.57	1.19	0.73	0	50	50	100
	363	U1486	C	1	3	58	60	3.58	1	3.58	3.58	0.054609	10.81	1.47	0.87	0	50	50	100
	363	U1486	C	1	3	67.9		3.68			3.68
	363	U1486	D	2	2	74.5		3.29			3.68
	363	U1486	D	2	2	57	58	3.11	Off	-0.18	3.5	0.0533887	6.94	1.1	0.7	0	50	50	100
	363	U1486	D	2	2	107	109	3.61	2	0.32	4	0.0610156	7.68	N/A	N/A	0	50	50	100
	363	U1486	D	2	3	7	9	4.11	2	0.82	4.5	0.0686426	8.27	1.54	0.98	0	50	50	100
	363	U1486	D	2	3	57	59	4.61	2	1.32	5	0.0762695	11.09	1.7	1.05	0	50	50	100
	363	U1486	D	2	3	107	109	5.11	2	1.82	5.5	0.0838965	9.59	1.74	1.21	0	50	50	100
	363	U1486	D	2	4	7	9	5.61	2	2.32	6	0.0915234	10.17	1.34	0.78	0	50	50	100
	363	U1486	D	2	4	57	59	6.11	2	2.82	6.5	0.0991504	13.83	1.15	0.65	0	50	50	100
	363	U1486	D	2	4	107	109	6.61	2	3.32	7	0.106777	7.08	1.46	0.99	0	50	50	100
	363	U1486	D	2	5	7	9	7.11	2	3.82	7.5	0.114404	12.81	1.85	1.25	0	50	50	100
	363	U1486	D	2	5	57	59	7.61	2	4.32	8	0.122031	10.21	1.69	0.98	0	50	50	100
	363	U1486	D	2	5	107	109	8.11	2	4.82	8.5	0.129658	15.1	2.03	1.26	0	50	50	100
	363	U1486	D	2	6	7	9	8.61	2	5.32	9	0.137285	11.16	0.87	0.44	0	50	50	100
	363	U1486	D	2	6	57	59	9.11	2	5.82	9.5	0.144912	12.15	3.24	2.27	0	50	50	100
	363	U1486	D	2	7	7	9	9.52	2	6.23	9.91	0.151166	9.58	1.65	1.12	0	50	50	100
	363	U1486	D	2	7	57	59	10.02	Off	6.73	10.41	0.158793	14.19	2.39	1.4	0	50	50	100
	363	U1486	D	2	7	9.8		9.55			9.94
	363	U1486	C	2	1	113.9		8.44			9.94
	363	U1486	C	2	1	108	110	8.38	Off	-0.06	9.88	0.150709	8.9	1.41	0.9	0	50	50	100
	363	U1486	C	2	2	8	10	8.88	3	0.44	10.38	0.158335	9.03	1.26	0.75	0	50	50	100
	363	U1486	C	2	2	58	60	9.38	3	0.94	10.88	0.165962	11.02	2.33	1.56	0	50	50	100
	363	U1486	C	2	2	108	110	9.88	3	1.44	11.38	0.173589	10.85	2.19	1.47	0	50	50	100
	363	U1486	C	2	3	8	10	10.38	3	1.94	11.88	0.181216	12.34	2.04	1.27	0	50	50	100
	363	U1486	C	2	3	58	60	10.88	3	2.44	12.38	0.188843	9.61	1.71	1.11	0	50	50	100
	363	U1486	C	2	3	108	110	11.38	3	2.94	12.88	0.19647	11.12	2.83	2.13	0	50	50	100
	363	U1486	C	2	4	8	10	11.88	3	3.44	13.32	0.203182	10.51	2.58	1.7	0	50	50	100
	363	U1486	C	2	4	25.2		12.05			13.56
	363	U1486	D	3	2	32.6		12.53			13.56
	363	U1486	D	3	2	57	59	12.77	4	0.24	13.8	0.210504	8.08	1.52	1.05	0	50	50	100
	363	U1486	D	3	2	107	109	13.27	4	0.74	14.3	0.218131	9.39	1.97	1.1	0	50	50	100
	363	U1486	D	3	3	7	9	13.77	4	1.24	14.8	0.225758	8.03	1.98	1.33	0	50	50	100
	363	U1486	D	3	3	57	59	14.27	4	1.74	15.3	0.233385	7.27	1.22	0.74	0	50	50	100
	363	U1486	D	3	3	107	109	14.77	4	2.24	15.8	0.241012	6.05	1.64	1.14	0	50	50	100
	363	U1486	D	3	4	7	9	15.27	4	2.74	16.3	0.248639	9.61	2.53	1.61	0	50	50	100
	363	U1486	D	3	4	57	59	15.77	4	3.24	16.8	0.256266	9.69	1.43	0.9	0	50	50	100
	363	U1486	D	3	4	107	109	16.27	4	3.74	17.3	0.263892	8.88	2.35	1.65	0	50	50	100
	363	U1486	D	3	5	7	9	16.77	4	4.24	17.8	0.271519	10.21	2.64	1.81	0	50	50	100
	363	U1486	D	3	5	57	57	17.27	4	4.74	18.3	0.279146	10.17	1.73	0.99	0	50	50	100
	363	U1486	D	3	5	107	109	17.77	4	5.24	18.8	0.286773	8.48	1.71	1.04	0	50	50	100
	363	U1486	D	3	6	7	9	18.27	4	5.74	19.3	0.2944	8.89	2.14	1.42	0	50	50	100
	363	U1486	D	3	6	57	59	18.77	4	6.24	19.8	0.302027	9.58	1.76	1.1	0	50	50	100
	363	U1486						19.39			20.42
	363	U1486						18.68			20.42
	363	U1486	B	3	3	57	59	19.02	5	0.34	20.76	0.316671	9.39	1.59	0.75	0	50	50	100
	363	U1486	B	3	3	107	109	19.52	5	0.84	21.26	0.324298	11.5	2.71	1.86	0	50	50	100
	363	U1486	B	3	4	7	9	19.97	5	1.29	21.71	0.331162	13.06	2.13	1.42	0	50	50	100
	363	U1486						20.17			21.91
	363	U1486						19.42			21.91
	363	U1486	C	4	1	58	60	19.38	Off	-0.04	21.87	0.333603	10.92	1.13	0.65	0	50	50	100
	363	U1486	C	4	1	108	110	19.88	6	0.46	22.37	0.34123	11.46	1.8	1.08	0	50	50	100
	363	U1486	C	4	2	8	10	20.38	6	0.96	22.87	0.348857	8.04	1.12	0.7	0	50	50	100
	363	U1486	C	4	2	58	60	20.88	6	1.46	23.37	0.356484	8.77	1.25	0.37	0	50	50	100
	363	U1486	C	4	2	108	110	21.38	6	1.96	23.87	0.364111	8.36	1.89	1.16	0	50	50	100
	363	U1486	C	4	3	8	10	21.88	6	2.46	24.37	0.371738	7.84	1.35	0.92	0	50	50	100
	363	U1486	C	4	3	58	60	22.38	6	2.96	24.87	0.379365	10.56	1.64	0.98	0	50	50	100
	363	U1486	C	4	3	108	110	22.88	6	3.46	25.37	0.386991	9.87	1.78	1.09	0	50	50	100
	363	U1486	C	4	4	8	10	23.38	6	3.96	25.87	0.394618	9.08	1.78	1.13	0	50	50	100
	363	U1486	C	4	4	58	60	23.88	6	4.46	26.37	0.402245	9.77	1.87	1.26	0	50	50	100
	363	U1486	C	4	4	108	110	24.38	6	4.96	26.87	0.409872	11.34	1.32	0.65	0	50	50	100
	363	U1486	C	4	5	8	10	24.88	6	5.46	27.37	0.417499	8.46	1.1	0.62	0	50	50	100
	363	U1486	C	4	5	58	60	25.38	6	5.96	27.87	0.425126	6.76	0.91	0.52	0	50	50	100
	363	U1486	C	4	5	108	110	25.88	6	6.46	28.37	0.432753	7.85	1.23	0.75	0	50	50	100
	363	U1486	C	4	6	8	10	26.38	6	6.96	28.87	0.44038	9.57	2.75	1.64	0	50	50	100
	363	U1486	C	4	6	58	60	26.88	6	7.46	29.37	0.448007	10.04	2.58	1.8	1	49	50	98
	363	U1486	C	4	6	108	110	27.38	6	7.96	29.87	0.455634	11.15	2.96	1.87	2	48	50	96
	363	U1486						27.8			30.29
	363	U1486						28.08			30.29
	363	U1486	B	4	3	57	59	28.57	7	0.49	30.78	0.469515	7.9	1.82	0.88	0	50	50	100
	363	U1486	B	4	3	107	109	29.07	7	0.99	31.28	0.477142	11.45	2.29	1.33	0	50	50	100
	363	U1486	B	4	4	7	9	29.57	7	1.49	31.78	0.484769	13.59	3.25	2.22	0	50	50	100
	363	U1486	B	4	4	57	59	30.07	7	1.99	32.28	0.492396	12.38	1.41	0.91	0	50	50	100
	363	U1486						30.34			32.55
	363	U1486						29.94			32.55
	363	U1486	D	5	1	57	59	30.27	8	0.33	32.88	0.501548	12.24	1.44	0.82	0	50	50	100
	363	U1486	D	5	1	107	109	30.77	8	0.83	33.38	0.509175	11.48	1.69	1.05	1	49	50	98
	363	U1486	D	5	2	7	9	31.27	8	1.33	33.88	0.516802	8.17	2.23	1.55	1	49	50	98
	363	U1486	D	5	2	57	59	31.77	8	1.83	34.38	0.524429	9.19	1.75	1.2	3	47	50	94
	363	U1486	D	5	2	107	109	32.27	8	2.33	34.88	0.532056	11.34	3.2	2.31	1	49	50	98
	363	U1486	D	5	3	7	9	32.77	8	2.83	35.38	0.539683	9.28	3.43	2.6	0	50	50	100
	363	U1486	D	5	3	57	59	33.27	8	3.33	35.88	0.54731	9.8	2.41	1.69	3	47	50	94
	363	U1486	D	5	3	107	109	33.77	8	3.83	36.38	0.554937	11.51	2.58	1.73	1	49	50	98
	363	U1486	D	5	4	7	9	34.27	8	4.33	36.88	0.562564	10.26	1.78	1.01	0	50	50	100
	363	U1486	D	5	4	57	59	34.77	8	4.83	37.38	0.570191	8.85	1.25	0.8	2	48	50	96
	363	U1486	D	5	4	107	109	35.27	8	5.33	37.88	0.577818	11.33	3.52	2.3	1	49	50	98
	363	U1486	D	5	5	7	9	35.77	8	5.83	38.38	0.585445	9.51	1.48	0.98	2	48	50	96
	363	U1486	D	5	5	57	59	36.27	8	6.33	38.88	0.593072	9.62	1.72	1.01	0	50	50	100
	363	U1486	D	5	5	107	109	36.77	8	6.83	39.38	0.600699	13.27	2.4	1.57	2	48	50	96
	363	U1486	D	5	6	7	9	37.27	8	7.33	39.88	0.608326	8.76	2.41	1.56	1	49	50	98
	363	U1486	D	5	6	57	59	37.77	8	7.83	40.38	0.615953	9.1	2.2	1.46	2	48	50	96
	363	U1486	D	5	6	107	109	38.27	8	8.33	40.88	0.623579	8.89	1.52	0.87	1	49	50	98
	363	U1486	D	5	7	7	9	38.77	8	8.83	41.38	0.631206	10.24	2.59	1.74	0	50	50	100
	363	U1486						38.98			41.58
	363	U1486						38.38			41.58
	363	U1486	B	5	3	107	109	38.57	9	0.19	41.77	0.637155	10.29	2.94	2.13	0	50	50	100
	363	U1486	B	5	4	7	9	39.07	9	0.69	42.27	0.644782	8.99	2.37	1.42	0	50	50	100
	363	U1486	B	5	4	57	59	39.57	9	1.19	42.77	0.652409	9.43	2.18	0.65	0	50	50	100
	363	U1486						40.11			43.31
	363	U1486						39.66			43.31
	363	U1486	D	6	1	57	58	39.77	10	0.11	43.42	0.662324	11.33	2.52	1.6	1	49	50	98
	363	U1486	D	6	1	107	109	40.27	10	0.61	43.92	0.669951	10.4	1.97	1.31	0	50	50	100
	363	U1486	D	6	2	7	9	40.77	10	1.11	44.42	0.677578	10.61	1.76	1.15	0	50	50	100
	363	U1486	D	6	2	57	59	41.27	10	1.61	44.92	0.685205	9.63	1.96	1.31	0	50	50	100
	363	U1486	D	6	2	107	109	41.77	10	2.11	45.42	0.692832	13.19	4.08	2.89	2	48	50	96
	363	U1486	D	6	3	7	9	42.27	10	2.61	45.92	0.700459	11.48	2.5	1.46	0	50	50	100
	363	U1486	D	6	3	57	59	42.77	10	3.11	46.42	0.708086	8.22	2.37	1.42	1	49	50	98
	363	U1486	D	6	3	107	109	43.27	10	3.61	46.92	0.715713	9.13	1.97	1.31	0	50	50	100
	363	U1486	D	6	4	7	9	43.77	10	4.11	47.42	0.72334	12.59	3.14	2.06	0	50	50	100
	363	U1486	D	6	4	57	59	44.27	10	4.61	47.92	0.730967	8.66	N/A	N/A	0	50	50	100
	363	U1486	D	6	4	107	109	44.77	10	5.11	48.42	0.738594	8.58	1.24	0.73	0	50	50	100
	363	U1486	D	6	5	7	9	45.27	10	5.61	48.92	0.746221	8.86	2.41	1.57	1	49	50	98
	363	U1486	D	6	5	57	59	45.77	10	6.11	49.42	0.753848	10.89	2.43	1.66	0	50	50	100
	363	U1486	D	6	5	107	109	46.27	10	6.61	49.92	0.761475	13.2	3.82	2.56	3	47	50	94
	363	U1486	D	6	6	7	9	46.77	10	7.11	50.42	0.769102	9.32	1.87	1.2	0	50	50	100
	363	U1486	D	6	6	57	59	47.27	10	7.61	50.92	0.776729	11.9	2.44	1.53	3	47	50	94
	363	U1486	D	Brunhes / Matuyama				47.44	10	7.78	51.2	0.781
	363	U1486	D	6	6	107	109	47.77	10	8.11	51.42	0.786202	10.71	2.6	1.76	0	50	50	100
	363	U1486						48.07			51.73
	363	U1486						47.48			51.73
	363	U1486	B	6	3	57	59	47.57	11	0.09	51.82	0.795659	6.51	1.7	1.17	0	50	50	100
	363	U1486	B	6	3	107	109	48.07	11	0.59	52.32	0.807481	10.41	2.42	1.72	0	50	50	100
	363	U1486	B	6	4	7	9	48.57	11	1.09	52.82	0.819303	6.31	1.11	1.06	3	240	243	98.7654	Window W2
	363	U1486	B	6	4	57	59	49.07	11	1.59	53.32	0.831125	10.67	1.81	1.1	1	40	41	97.561	Window W2
	363	U1486						49.23			53.47
	363	U1486						49.29			53.47
	363	U1486	D	7	1	57	59	49.27	Off	-0.02	53.45	0.834198	10.81	2.36	1.49	2	62	64	96.875	Window W2
	363	U1486	D	7	1	107	109	49.77	12	0.48	53.95	0.84602	6.28	1.94	1.32	2	104	106	98.1132	Window W2
	363	U1486	D	7	2	7	9	50.27	12	0.98	54.45	0.857842	11.4	2.26	1.23	12	69	81	85.1852	Window W2
	363	U1486	D	7	2	57	59	50.77	12	1.48	54.95	0.869664	10.06	2.85	1.81	58	129	187	68.984	Isotope sample
	363	U1486	D	7	2	107	109	51.27	12	1.98	55.45	0.881485	14.32	3.14	1.96	4	210	214	98.1308	Window W2
	363	U1486	D	7	3	7	9	51.77	12	2.48	55.95	0.893307	11.76	1.73	1.02	0	110	110	100	Window W2
	363	U1486	D	7	3	57	59	52.27	12	2.98	56.45	0.905129	11.85	2.12	1.31	49	132	181	72.9282	Window W2
	363	U1486	D	7	3	107	109	52.77	12	3.48	56.95	0.916951	12.46	1.92	1.21	4	231	235	98.2979	Window W2
	363	U1486	D	7	4	7	9	53.27	12	3.98	57.45	0.928773	12.79	2.46	1.3	3	278	281	98.9324	Window W2
	363	U1486	D	7	4	57	59	53.77	12	4.48	57.95	0.940595	9.32	2.37	1.21	1	49	50	98
	363	U1486	D	7	4	107	109	54.27	12	4.98	58.45	0.952416	13.51	2.62	1.79	6	44	50	88
	363	U1486	D	7	5	7	9	54.77	12	5.48	58.95	0.964238	9.09	1.32	0.85	10	40	50	80
	363	U1486	D	7	5	57	59	55.27	12	5.98	59.45	0.97606	8.75	1.41	0.87	1	49	50	98
	363	U1486	D	7	5	107	109	55.77	12	6.48	59.95	0.987882	10.11	1.5	0.75	6	44	50	88
	363	U1486	D	Upper Jaramillo				55.775	12	6.485	59.955	0.988
	363	U1486	D	7	6	7	9	56.27	12	6.98	60.45	0.995698	11.12	2.66	1.89	7	43	50	86
	363	U1486	D	7	6	55	56	56.77	12	7.48	60.95	1.00416	10.95	2.36	1.27	9	41	50	82
	363	U1486	D	7	6	107	109	57.27	Off	7.98	61.45	1.01262	10.24	1.87	0.82	9	41	50	82
	363	U1486						57.16			61.34
	363	U1486						56.69			61.34
	363	U1486	C	8	6	8	10	56.88	13	0.19	61.53	1.01397	9.49	1.54	0.57	9	41	50	82
	363	U1486	C	8	6	58	60	57.38	13	0.69	62.03	1.02243	7.98	1.77	0.94	6	44	50	88
	363	U1486	C	8	6	108	110	57.88	13	1.19	62.53	1.03089	11.25	2.78	1.75	3	47	50	94
	363	U1486	C	8	7	8	10	58.38	13	1.69	63.03	1.03935	11.87	2.12	0.97	11	39	50	78
	363	U1486						58.69			63.34
	363	U1486						57.76			63.34
	363	U1486	B	7	4	7	9	58.07	14	0.31	63.65	1.04984	11.55	2.74	1.87	0	50	50	100
	363	U1486	B	7	4	57	59	58.57	14	0.81	64.15	1.0583	10.54	1.8	0.46	5	45	50	90
	363	U1486	B	7	4	107	109	59.07	14	1.31	64.65	1.06676	11.36	2.67	1.31	4	46	50	92
	363	U1486	B	Lower Jaramillo				59.38	14	1.62	64.96	1.072
	363	U1486	B	7	5	7	9	59.57	14	1.81	65.15	1.07488	6.97	1.79	1.02	9	41	50	82
	363	U1486						59.75			65.33
	363	U1486						59.7			65.33
	363	U1486	C	9	1	108	110	59.88	15	0.18	65.51	1.08034	8.11	1.92	0.86	6	44	50	88
	363	U1486	C	9	2	8	10	60.38	15	0.68	66.01	1.08792	6.47	1.81	1.11	11	39	50	78
	363	U1486	C	9	2	58	60	60.88	15	1.18	66.51	1.09551	13.65	3.95	2.01	1	8	9	88.8889
	363	U1486	C	9	2	108	110	61.38	15	1.68	67.01	1.10309	11.2	4.06	1.87	7	43	50	86
	363	U1486	C	9	3	8	10	61.88	15	2.18	67.51	1.11067	8.91	3.04	1.91	3	47	50	94
	363	U1486	C	9	3	58	60	62.38	15	2.68	68.01	1.11825	8.15	2.21	1.17	4	46	50	92
	363	U1486	C	9	3	108	110	62.88	15	3.18	68.51	1.12584	10.45	2.7	1.36	10	40	50	80
	363	U1486	C	9	4	8	10	63.38	15	3.68	69.01	1.13342	9.96	2.37	1.35	7	43	50	86
	363	U1486	C	9	4	58	60	63.88	15	4.18	69.51	1.141	8.53	1.9	0.73	6	44	50	88
	363	U1486	C	9	4	108	110	64.38	15	4.68	70.01	1.14858	12.86	2.74	1.53	8	42	50	84
	363	U1486	C	9	5	8	10	64.88	15	5.18	70.51	1.15617	9.95	2.57	1.37	N/A	N/A	N/A	N/A
	363	U1486	C	9	5	58	60	65.38	15	5.68	71.01	1.16375	9.11	2.62	1.46	4	45	49	91.8367
	363	U1486	C	9	5	108	110	65.88	15	6.18	71.51	1.17133	7.04	1.77	0.98	2	48	50	96
	363	U1486	C	Upper Cobb Mountain				65.99	15	6.29	71.62	1.173
	363	U1486	C	9	6	8	10	66.38	15	6.68	72.01	1.17919	12.42	4.67	3.09	10	40	50	80
	363	U1486	C	9	6	58	60	66.88	15	7.18	72.51	1.18713	11.13	3.1	1.74	7	43	50	86
	363	U1486						67.05			72.68
	363	U1486						66.65			72.68
	363	U1486	B	8	3	107	109	67.07	16	0.42	73.1	1.19649	15.07	3.32	0.49	9	41	50	82
	363	U1486	B	8	4	7	9	67.57	16	0.92	73.6	1.20442	9.04	2.09	1.21	11	39	50	78
	363	U1486						67.82			73.85
	363	U1486						68.22			73.85
	363	U1486	D	9	1	57	59	68.27	17	0.05	73.9	1.20919	8.88	2.5	1.33	11	39	50	78
	363	U1486	D	9	1	107	109	68.77	17	0.55	74.4	1.21712	10.17	2.32	0.71	2	48	50	96
	363	U1486	D	9	2	7	9	69.27	17	1.05	74.9	1.22506	10.42	2.01	1.17	3	47	50	94
	363	U1486	D	9	2	57	59	69.77	17	1.55	75.4	1.23299	9.68	2.15	1.05	8	42	50	84
	363	U1486	D	9	2	107	109	70.27	17	2.05	75.9	1.24093	10.16	3.14	1.52	0	50	50	100
	363	U1486	D	9	3	7	9	70.77	17	2.55	76.4	1.24886	10.74	2.57	1.53	7	43	50	86
	363	U1486	D	9	3	56	58	71.27	17	3.05	76.9	1.2568	8.99	1.59	0.59	9	41	50	82
	363	U1486	D	9	3	107	109	71.77	17	3.55	77.4	1.26473	8.79	1.5	0.66	11	39	50	78
	363	U1486	D	9	4	7	9	72.27	17	4.05	77.9	1.27267	9.44	2.36	1.03	8	42	50	84
	363	U1486	D	9	4	57	59	72.77	17	4.55	78.4	1.2806	9.93	2.76	1.58	4	46	50	92
	363	U1486	D	9	4	107	109	73.27	17	5.05	78.9	1.28854	11.53	2.85	1.48	13	37	50	74
	363	U1486	D	9	5	13	14	73.77	17	5.55	79.4	1.29648	10.99	3.3	1.84	N/A	N/A	N/A	N/A
	363	U1486	D	9	5	57	59	74.27	17	6.05	79.9	1.30441	8.73	1.63	0.81	7	43	50	86
	363	U1486	D	9	6	7	9	75.27	17	7.05	80.9	1.32028	9.98	2.4	1.54	15	35	50	70
	363	U1486	D	9	6	57	59	75.77	17	7.55	81.4	1.32822	9.39	2.27	1.52	9	41	50	82
	363	U1486	D	9	6	107	109	76.27	17	8.05	81.9	1.33615	10.49	2.2	1.03	10	40	50	80
	363	U1486	D	9	7	7	9	76.77	17	8.55	82.4	1.34409	26.8	3.64	1.12	6	44	50	88
	363	U1486						77.08			82.71
	363	U1486						76.46			82.71
	363	U1486	B	9	4	7	9	77.07	18	0.61	83.32	1.35869	12.02	2.37	1.09	1	49	50	98
	363	U1486	B	9	4	57	59	77.57	18	1.11	83.82	1.36663	12.09	3.13	1.95	11	39	50	78
	363	U1486						77.67			83.92
	363	U1486						77.83			83.92
	363	U1486	D	10	1	107	109	78.27	19	0.44	84.36	1.3752	N/A	1.39	0.78	12	37	49	75.5102
	363	U1486	D	10	2	7	9	78.77	19	0.94	84.86	1.38313	N/A	1.59	0.69	10	40	50	80
	363	U1486	D	10	2	57	59	79.27	19	1.44	85.36	1.39107	N/A	2.28	1.68	51	172	223	77.13	Window W3
	363	U1486	D	10	2	107	109	79.77	19	1.94	85.86	1.399	N/A	1.9	1.11	68	153	221	69.2308	Window W3
	363	U1486	D	10	3	7	9	80.27	19	2.44	86.36	1.40694	N/A	1.67	0.96	174	35	209	16.7464	Window W3
	363	U1486	D	10	3	57	59	80.77	19	2.94	86.86	1.41487	N/A	1.95	1.15	80	37	117	31.6239	Window W3
	363	U1486	D	10	3	107	109	81.27	19	3.44	87.36	1.42281	N/A	2.8	1.88	121	88	209	42.1053	Isotope sample
	363	U1486	D	10	4	7	9	81.77	19	3.94	87.86	1.43074	N/A	1.88	1.25	58	132	190	69.4737	Window W3
	363	U1486	D	10	4	57	59	82.27	19	4.44	88.36	1.43868	N/A	1.9	1.03	202	30	232	12.931	Window W3
	363	U1486	D	10	4	107	109	82.77	19	4.94	88.86	1.44661	N/A	1.9	0.98	41	139	180	77.2222	Window W3
	363	U1486	D	10	5	7	9	83.27	19	5.44	89.36	1.45455	N/A	2.3	1.02	32	18	50	36	Window W3
	363	U1486						83.61			89.7
	363	U1486						82.51			89.7
	363	U1486	B	10	1	57	59	82.57	20	0.06	89.76	1.4609	8.85	2.57	1.59	87	50	137	36.4964	Window W3
	363	U1486	B	10	1	107	109	83.07	20	0.56	90.26	1.46883	12.05	3.6	1.42	33	17	50	34
	363	U1486	B	10	2	7	9	83.57	20	1.06	90.76	1.47677	12.43	2.05	1.06	21	29	50	58
	363	U1486	B	10	2	57	59	84.07	20	1.56	91.26	1.48471	9.54	2.31	1.09	5	45	50	90
	363	U1486	B	10	2	107	109	84.57	20	2.06	91.76	1.49264	10.07	3.06	1.72	5	45	50	90
	363	U1486	B	10	3	7	9	85.07	20	2.56	92.26	1.50058	7.31	2.35	1.2	11	39	50	78
	363	U1486	B	10	3	57	59	85.57	20	3.06	92.76	1.50851	12.55	3.72	1.3	26	24	50	48
	363	U1486	B	10	3	107	109	86.07	20	3.56	93.26	1.51645	9.18	1.98	0.68	14	36	50	72
	363	U1486						86.52			93.71
	363	U1486						87.32			93.71
	363	U1486	D	11	1	107	109	87.77	21	0.45	94.16	1.53073	N/A	1.96	0.51	28	22	50	44
	363	U1486	D	11	2	7	9	88.27	21	0.95	94.66	1.53867	N/A	1.66	0.68	10	40	50	80
	363	U1486	D	11	2	57	59	88.77	21	1.45	95.16	1.5466	N/A	3.28	1.28	10	40	50	80
	363	U1486	D	11	2	107	109	89.27	21	1.95	95.66	1.55454	10.83	2.57	0.76	24	26	50	52
	363	U1486	D	11	3	7	9	89.77	21	2.45	96.16	1.56247	9.67	2.16	0.88	24	26	50	52
	363	U1486	D	11	3	57	59	90.27	21	2.95	96.66	1.57041	12.01	2.45	1.25	13	37	50	74
	363	U1486	D	11	3	107	109	90.77	21	3.45	97.16	1.57834	8.93	1.48	0.66	6	44	50	88
	363	U1486	D	11	4	7	9	91.27	21	3.95	97.66	1.58628	8.87	1.75	0.87	5	45	50	90
	363	U1486	D	11	4	57	59	91.77	21	4.45	98.16	1.59421	12.57	2.63	1.31	2	48	50	96
	363	U1486	D	11	4	107	109	92.27	21	4.95	98.66	1.60215	10.22	2.59	1.22	2	48	50	96
	363	U1486	D	11	5	7	9	92.77	21	5.45	99.16	1.61009	8.31	1.65	0.79	5	45	50	90
	363	U1486	D	11	5	57	59	93.27	21	5.95	99.66	1.61802	10.24	2.98	1.65	7	43	50	86
	363	U1486	D	11	5	107	109	93.77	21	6.45	100.16	1.62596	13.02	3.44	2.18	30	20	50	40
	363	U1486	D	11	6	7	9	94.27	21	6.95	100.66	1.63389	9.92	2.69	1.3	9	41	50	82
	363	U1486	D	11	6	57	59	94.77	21	7.45	101.16	1.64183	13.66	3.51	1.52	0	50	50	100
	363	U1486	D	11	7	7	9	95.77	21	8.45	102.16	1.6577	9.41	2.25	1.09	0	50	50	100
	363	U1486						95.81			102.2
	363	U1486						94.12			102.2
	363	U1486	C	12	5	108	110	94.38	22	0.26	102.46	1.66246	7.36	4.35	3.37	0	2	2	100	Ash sample
	363	U1486	C	12	6	8	10	94.88	22	0.76	102.96	1.6704	9.71	2.72	1.51	3	47	50	94
	363	U1486	C	12	6	58	60	95.38	22	1.26	103.46	1.67833	9.63	3.09	1.56	6	44	50	88
	363	U1486	C	12	6	108	110	95.88	22	1.76	103.96	1.68627	14.04	4.78	2.71	4	46	50	92
	363	U1486	C	12	7	8	10	96.27	22	2.15	104.35	1.69246	8.34	2.12	1.02	21	29	50	58
	363	U1486						96.39			104.47
	363	U1486						97.07			104.47
	363	U1486	D	12	1	107	109	97.27	23	0.2	104.67	1.69753	9.34	2.03	1.26	21	29	50	58
	363	U1486	D	12	2	7	9	97.77	23	0.7	105.17	1.70547	11.47	2.41	1.11	11	39	50	78
	363	U1486	D	12	2	57	59	98.27	23	1.2	105.67	1.71341	10.09	2.61	1.65	7	43	50	86
	363	U1486	D	12	2	108	110	98.77	23	1.7	106.17	1.72134	11.35	2.43	0.78	7	43	50	86
	363	U1486	D	12	3	7	9	99.27	23	2.2	106.67	1.72928	9.81	2.55	1.23	4	46	50	92
	363	U1486	D	12	3	57	59	99.77	23	2.7	107.17	1.73721	12.46	2.86	1.54	3	47	50	94
	363	U1486	D	12	3	114	116	100.27	23	3.2	107.67	1.74515	11.7	2.58	1.68	2	48	50	96
	363	U1486	D	12	4	7	9	100.77	23	3.7	108.17	1.75308	11.35	2.13	0.94	4	46	50	92
	363	U1486	D	12	4	57	59	101.27	23	4.2	108.67	1.76102	9.15	2.37	1.23	1	49	50	98
	363	U1486	D	12	4	106	108	101.77	23	4.7	109.17	1.76895	10.72	3.47	1.06	10	40	50	80
	363	U1486	D	12	5	14	16	102.27	23	5.2	109.67	1.77689	10.87	3.04	1.48	13	37	50	74
	363	U1486	D	Upper Olduvai				102.34	23	5.27	109.74	1.778
	363	U1486	D	12	5	57	59	102.77	23	5.7	110.17	1.78401	11.76	3.16	1.59	18	32	50	64
	363	U1486	D	12	5	107	109	103.27	23	6.2	110.67	1.78969	11.44	2.63	1.03	28	22	50	44
	363	U1486	D	12	6	7	9	103.77	23	6.7	111.17	1.79536	9.12	1.79	0.84	31	19	50	38
	363	U1486	D	12	6	57	59	104.27	23	7.2	111.67	1.80103	10.91	1.84	0.79	43	7	50	14
	363	U1486	D	12	6	107	109	104.77	23	7.7	112.17	1.8067	13.43	2.61	1.16	49	1	50	2
	363	U1486	D	12	7	7	9	105.27	23	8.2	112.67	1.81238	9.48	1.74	0.86	46	4	50	8
	363	U1486						105.32			112.71
	363	U1486						103.64			112.71
	363	U1486	B	12	3	7	9	104.07	24	0.43	113.14	1.81771	11.2	3.1	0.96	47	3	50	6
	363	U1486	B	12	3	57	59	104.57	24	0.93	113.64	1.82338	11.84	3.25	1.39	44	6	50	12
	363	U1486	B	12	3	107	109	105.07	24	1.43	114.14	1.82905	10.86	2.34	1.32	N/A	N/A	N/A	N/A
	363	U1486						105.14			114.22
	363	U1486						106.15			114.22
	363	U1486	D	13	1	57	59	106.27	25	0.12	114.34	1.83132	12.94	2.26	1.23	39	11	50	22
	363	U1486	D	13	1	107	109	106.77	25	0.62	114.84	1.83699	9.48	2.03	0.76	17	33	50	66
	363	U1486	D	13	2	7	9	107.27	25	1.12	115.34	1.84267	11.87	2.68	1.01	6	44	50	88
	363	U1486	D	13	2	57	59	107.77	25	1.62	115.84	1.84834	10.24	1.9	0.77	12	38	50	76
	363	U1486	D	13	2	107	109	108.27	25	2.12	116.34	1.85401	12.22	2.65	0.96	6	44	50	88
	363	U1486	D	13	3	7	9	108.78	25	2.63	116.85	1.8598	10.07	2.01	0.79	41	9	50	18
	363	U1486	D	13	3	57	59	109.28	25	3.13	117.35	1.86547	9.22	2.07	0.85	44	6	50	12
	363	U1486	D	13	3	107	109	109.78	25	3.63	117.85	1.87114	11.76	2.39	1.08	49	1	50	2
	363	U1486	D	13	4	7	9	110.29	25	4.14	118.36	1.87693	9.34	2.32	0.85	46	4	50	8
	363	U1486	D	13	4	57	59	110.79	25	4.64	118.86	1.8826	10.57	2.3	0.69	43	7	50	14
	363	U1486	D	13	4	107	109	111.29	25	5.14	119.36	1.88827	15.62	2.94	1.02	50	0	50	0
	363	U1486	D	13	5	7	9	111.79	25	5.64	119.86	1.89395	16.75	4.95	1.22	49	1	50	2
	363	U1486	D	13	5	57	59	112.29	25	6.14	120.36	1.89962	12.86	2.48	0.92	49	1	50	2
	363	U1486	D	13	5	107	109	112.79	25	6.64	120.86	1.90529	11.23	1.75	0.7	49	1	50	2
	363	U1486	D	13	6	7	9	113.29	25	7.14	121.36	1.91096	11.71	2.92	1.23	49	1	50	2
	363	U1486	D	13	6	57	59	113.79	25	7.64	121.86	1.91664	12.03	3.2	1.72	49	1	50	2
	363	U1486	D	13	6	107	109	114.29	25	8.14	122.36	1.92231	17.52	4.04	0.95	48	2	50	4
	363	U1486	D	13	7	7	9	114.79	25	8.64	122.86	1.92798	11.52	1.86	0.73	48	2	50	4
	363	U1486						115.05			123.13
	363	U1486						113.51			123.13
	363	U1486	C	14	6	8	10	113.88	26	0.37	123.5	1.93524	14.23	3.01	0.88	49	1	50	2
	363	U1486	C	14	6	58	60	114.38	26	0.87	124	1.94092	11.78	2.55	0.78	49	1	50	2
	363	U1486	C	Lower Olduvai				114.84	26	1.33	124.46	1.945
	363	U1486	C	14	6	108	110	114.88	26	1.37	124.5	1.94536	10.22	2.82	0.99	50	0	50	0
	363	U1486	C	14	7	8	10	115.38	26	1.87	125	1.94987	12.09	3.76	1.37	48	2	50	4
	363	U1486						115.58			125.19
	363	U1486						115.38			125.19
	363	U1486	B	14	7	57	59	129.57	Off	14.19	139.38	2.07965	11.99	2.5	0.76	N/A	N/A	N/A	N/A
	363	U1486						116.37			126.18
	363	U1486						116.61			126.18
	363	U1486	D	14	2	7	9	116.77	28	0.16	126.34	1.96197	7.52	1.62	0.49	48	2	50	4
	363	U1486	D	14	2	60	62	117.27	28	0.66	126.84	1.96648	12.27	3.17	0.66	49	1	50	2
	363	U1486	D	14	2	107	109	117.77	28	1.16	127.34	1.97099	10.5	2.46	0.74	49	1	50	2
	363	U1486	D	14	3	7	9	118.27	28	1.66	127.84	1.9755	10.41	1.96	1.19	49	1	50	2
	363	U1486	D	14	3	57	59	118.77	28	2.16	128.34	1.98002	9.75	2.92	1.09	49	1	50	2
	363	U1486	D	14	3	107	109	119.27	28	2.66	128.84	1.98453	11.38	2.38	1.3	50	0	50	0
	363	U1486	D	14	4	7	9	119.77	28	3.16	129.34	1.98904	9.75	2.14	1.26	49	1	50	2
	363	U1486	D	14	4	57	59	120.27	28	3.66	129.84	1.99356	14.56	3.85	1.2	50	0	50	0
	363	U1486	D	14	4	107	109	120.77	28	4.16	130.34	1.99807	12.53	3.17	0.98	50	0	50	0
	363	U1486	D	14	5	7	9	121.27	28	4.66	130.84	2.00258	11.02	2.84	0.8	50	0	50	0
	363	U1486	D	14	5	57	59	121.77	28	5.16	131.34	2.00709	11.92	2.49	1.13	50	0	50	0
	363	U1486	D	14	5	107	109	122.27	28	5.66	131.84	2.01161	10.91	2.59	0.48	50	0	50	0
	363	U1486	D	14	6	7	9	122.77	28	6.16	132.34	2.01612	13.83	2.43	0.86	76	0	76	0
	363	U1486	D	14	6	57	59	123.27	28	6.66	132.84	2.02063	10.7	2.09	0.97	134	1	135	0.740741	Window W4
	363	U1486	D	14	6	107	109	123.77	28	7.16	133.34	2.02514	11.62	2.89	0.73	50	0	50	0	Window W4
	363	U1486	D	14	7	7	9	124.27	28	7.66	133.84	2.02966	11.99	2.13	1	30	149	179	83.2402	Window W4
	363	U1486						124.33			133.9
	363	U1486						123.42			133.9
	363	U1486	C	15	6	58	60	123.88	29	0.46	134.36	2.03435	11.83	3.01	0.9	33	83	116	71.5517	Isotope sample
	363	U1486	C	15	6	108	110	124.38	29	0.96	134.86	2.03886	9.06	2.97	0.7	38	33	71	46.4789	Window W4
	363	U1486	C	15	7	10	12	124.9	29	1.48	135.38	2.04355	9.73	2.93	0.74	16	50	66	75.7576	Window W4
	363	U1486						125.12			135.6
	363	U1486						125.06			135.6
	363	U1486	B	14	4	59	62	125.09	30	0.03	135.63	2.04581	12.84	2.1	0.61	15	72	87	82.7586	Window W4
	363	U1486	B	14	4	107	109	125.57	30	0.51	136.11	2.05014	9.97	4.73	3.88	11	31	42	73.8095	Window W4
	363	U1486	B	14	5	100	102	127	Off	1.94	137.54	2.06305	N/A	2.27	1.46	20	30	50	60	Window W4
	363	U1486						125.72			136.26
	363	U1486						125.68			136.26
	363	U1486	D	15	1	107	109	125.77	31	0.09	136.35	2.05231	13.92	3.79	0.96	24	71	95	74.7368	Window W4
	363	U1486	D	15	2	7	9	126.27	31	0.59	136.85	2.05682	11.2	2.75	1.12	12	114	126	90.4762	Window W4
	363	U1486	D	15	2	57	59	126.77	31	1.09	137.35	2.06133	13.18	3.51	1.53	5	45	50	90
	363	U1486	D	15	2	107	109	127.27	31	1.59	137.85	2.06585	10.71	3.01	1.23	13	37	50	74
	363	U1486	D	15	3	7	9	127.77	31	2.09	138.35	2.07036	11.12	3.35	0.97	21	29	50	58
	363	U1486	D	15	3	57	59	128.27	31	2.59	138.85	2.07487	10.65	2.01	0.7	16	34	50	68
	363	U1486	D	15	3	107	109	128.77	31	3.09	139.35	2.07938	14.74	4.17	1.88	30	20	50	40
	363	U1486	D	15	4	7	9	129.27	31	3.59	139.85	2.0839	12.32	1.98	0.84	14	36	50	72
	363	U1486	D	15	4	57	59	129.77	31	4.09	140.35	2.08841	13.08	2.2	0.71	17	33	50	66
	363	U1486	D	15	4	107	109	130.27	31	4.59	140.85	2.09292	14.79	4.54	1.91	27	23	50	46
	363	U1486	D	15	5	7	9	130.77	31	5.09	141.35	2.09743	12.12	3.66	1.39	20	30	50	60
	363	U1486	D	15	5	57	59	131.27	31	5.59	141.85	2.10195	12.14	3.48	1.15	13	37	50	74
	363	U1486	D	15	5	107	109	131.77	31	6.09	142.35	2.10646	10.52	3.04	0.84	20	30	50	60
	363	U1486	D	15	6	7	9	132.27	31	6.59	142.85	2.11097	13.32	3.86	0.68	5	45	50	90
	363	U1486	D	15	6	57	59	132.77	31	7.09	143.35	2.11548	14.08	4.4	1.9	0	50	50	100
	363	U1486	D	15	6	107	109	133.27	31	7.59	143.85	2.12	13.8	2.82	1.19	20	30	50	60
	363	U1486	D	15	7	7	9	133.77	31	8.09	144.35	2.12451	13.07	3.45	1.33	5	45	50	90
	363	U1486						133.99			144.57
	363	U1486						132.85			144.57
	363	U1486	B	15	3	57	59	133.07	32	0.22	144.79	2.12848	14.51	4.35	1.23	25	25	50	50
	363	U1486	B	15	3	107	109	133.57	32	0.72	145.29	2.13299	10.31	2.12	0.87	2	48	50	96
	363	U1486	B	15	4	52	54	134.52	32	1.67	146.24	2.14157	10.26	2.91	0.96	18	32	50	64
	363	U1486						134.54			146.26
	363	U1486						134.86			146.26
	363	U1486	D	16	1	107	109	135.27	33	0.41	146.67	2.14545	10.3	5.67	3.12	9	41	50	82
	363	U1486	D	16	2	7	9	135.77	33	0.91	147.17	2.14996	10.74	3.22	1.26	27	23	50	46
	363	U1486	D	16	2	57	58	136.27	33	1.41	147.67	2.15447	11.62	3.43	1.63	0	50	50	100
	363	U1486	D	16	2	107	108	136.77	33	1.91	148.17	2.15899	12.15	2.69	0.89	1	49	50	98
	363	U1486	D	16	3	7	9	137.27	33	2.41	148.67	2.1635	12.63	2.25	0.83	1	49	50	98
	363	U1486	D	16	3	57	59	137.77	33	2.91	149.17	2.16801	11.09	2.25	0.7	1	49	50	98
	363	U1486	D	16	3	107	109	138.27	33	3.41	149.67	2.17252	15.23	5.06	1.14	19	31	50	62
	363	U1486	D	16	4	12	14	138.77	33	3.91	150.17	2.17704	7.9	2.01	0.93	6	44	50	88
	363	U1486	D	16	4	57	59	139.27	33	4.41	150.67	2.18155	10.3	3.09	1.64	8	42	50	84
	363	U1486	D	16	4	107	109	139.77	33	4.91	151.17	2.18606	14.67	4.58	1.8	7	43	50	86
	363	U1486	D	16	5	7	9	140.27	33	5.41	151.67	2.19057	10.25	2.45	1.04	5	45	50	90
	363	U1486	D	16	5	58	60	140.77	33	5.91	152.17	2.19509	12.09	3	0.93	31	19	50	38
	363	U1486	D	16	5	107	109	141.27	33	6.41	152.67	2.1996	10.7	3.5	0.78	15	35	50	70
	363	U1486	D	16	6	7	9	141.77	33	6.91	153.17	2.20411	11.28	4.71	1.74	31	19	50	38
	363	U1486	D	16	6	57	59	142.27	33	7.41	153.67	2.20862	16.01	5.1	1.68	9	41	50	82
	363	U1486	D	16	6	107	109	142.77	33	7.91	154.17	2.21314	17.89	7.27	1.35	8	42	50	84
	363	U1486	D	16	7	7	9	143.27	33	8.41	154.67	2.21765	N/A	2.47	0.63	5	45	50	90
	363	U1486						143.5			154.9
	363	U1486						142.65			154.9
	363	U1486	C	17	6	58	60	142.88	34	0.23	155.13	2.2218	13.98	4.55	0.71	6	44	50	88
	363	U1486	C	17	7	8	10	143.39	34	0.74	155.64	2.2264	14.39	4.06	1.12	6	44	50	88
	363	U1486						143.61			155.86
	363	U1486						143.78			155.86
	363	U1486	B	16	4	57	59	144.07	35	0.29	156.15	2.23101	11.42	4.26	1.89	20	30	50	60
	363	U1486	B	16	4	107	109	144.57	35	0.79	156.65	2.23552	13.03	3.51	0.97	28	22	50	44
	363	U1486	B	16	5	7	9	145.07	35	1.29	157.15	2.24003	15.11	4.47	1.28	14	36	50	72
	363	U1486						145.1			157.18
	363	U1486						144.53			157.18
	363	U1486	D	17	1	107	109	144.77	36	0.24	157.42	2.24247	12.75	4.58	1.61	6	44	50	88
	363	U1486	D	17	2	7	9	145.27	36	0.74	157.92	2.24698	11.73	2.94	0.6	7	43	50	86
	363	U1486	D	17	2	57	59	145.77	36	1.24	158.42	2.25149	13.94	3.72	1.18	10	40	50	80
	363	U1486	D	17	2	107	109	146.27	36	1.74	158.92	2.25601	11.51	4.06	1.57	11	39	50	78
	363	U1486	D	17	3	7	9	146.77	36	2.24	159.42	2.26052	10.8	2.61	1	10	40	50	80
	363	U1486	D	17	3	57	59	147.27	36	2.74	159.92	2.26503	9.61	2.89	0.91	14	36	50	72
	363	U1486	D	17	3	107	109	147.77	36	3.24	160.42	2.26954	18.01	10.44	4.26	6	44	50	88
	363	U1486	D	17	4	7	9	148.27	36	3.74	160.92	2.27406	13.62	3.99	1.34	22	28	50	56
	363	U1486	D	17	4	57	59	148.77	36	4.24	161.42	2.27857	12.79	4.56	1.98	20	23	43	53.4884
	363	U1486	D	17	4	107	109	149.27	36	4.74	161.92	2.28308	20.38	9.24	2.77	26	24	50	48
	363	U1486	D	17	5	7	9	149.77	36	5.24	162.42	2.28759	14.16	6.21	1.5	23	46	69	66.6667
	363	U1486	D	17	5	57	59	150.27	36	5.74	162.92	2.29211	13.46	5.16	1.19	36	16	52	30.7692
	363	U1486	D	17	5	109	111	150.77	36	6.24	163.42	2.29662	10.99	3.49	1.16	29	23	52	44.2308
	363	U1486	D	17	6	7	9	151.27	36	6.74	163.92	2.30113	12.42	3.52	0.83	34	16	50	32
	363	U1486	D	17	6	57	59	151.77	36	7.24	164.42	2.30564	12.93	5.06	2.11	33	12	45	26.6667
	363	U1486	D	17	6	107	109	152.27	36	7.74	164.92	2.31016	14.57	5.61	1.72	68	24	92	26.087	Window W5
	363	U1486						152.43			165.08
	363	U1486						152.34			165.08
	363	U1486	B	17	3	107	109	152.57	37	0.23	165.31	2.31368	16.88	10.33	4.85	N/A	N/A		N/A	Ash sample
	363	U1486	B	17	4	7	9	153.07	37	0.73	165.81	2.31819	10.78	4.51	1.59	20	38	58	65.5172	Window W5
	363	U1486	B	17	4	57	59	153.57	37	1.23	166.31	2.3227	9.16	2.28	0.61	77	18	95	18.9474	Isotope sample
	363	U1486	B	17	4	107	109	154.07	37	1.73	166.81	2.32721	14.58	5.73	2.13	49	7	56	12.5	Window W5
	363	U1486	B	17	5	57	59	155.07	37	2.73	167.81	2.33624	15.68	5.35	1.32	35	15	50	30
	363	U1486	B	17	5	107	109	155.57	37	3.23	168.31	2.34075	12.66	3.39	1.18	42	8	50	16
	363	U1486						155.65			168.4
	363	U1486						154.5			168.4
	363	U1486	C	19	1	108	110	154.88	38	0.38	168.78	2.34499	12.44	4.12	1.27	36	4	40	10
	363	U1486	C	19	2	8	10	155.38	38	0.88	169.28	2.34951	12.5	4.57	1.52	21	19	40	47.5
	363	U1486	C	19	2	58	60	155.88	38	1.38	169.78	2.35402	11.39	3.52	1.05	19	31	50	62
	363	U1486	C	19	2	108	110	156.38	38	1.88	170.28	2.35853	15.38	5.67	1.7	17	33	50	66
	363	U1486	C	19	3	8	10	156.88	38	2.38	170.78	2.36304	14.32	5.91	1.5	9	41	50	82
	363	U1486	C	19	3	58	60	157.38	38	2.88	171.28	2.36756	12.54	4.76	1.16	12	38	50	76
	363	U1486	C	19	3	108	110	157.88	38	3.38	171.78	2.37207	18.1	7.59	0.79	17	33	50	66
	363	U1486	C	19	4	8	10	158.38	38	3.88	172.28	2.37658	14.23	4.71	1.37	9	41	50	82
	363	U1486	C	19	4	58	60	158.88	38	4.38	172.78	2.38109	18.7	6.67	2.84	12	38	50	76
	363	U1486	C	19	4	108	110	159.38	38	4.88	173.28	2.38561	13.6	4.09	1.23	9	41	50	82
	363	U1486	C	19	5	8	10	159.88	38	5.38	173.78	2.39012	11.57	4.07	1.09	9	41	50	82
	363	U1486	C	19	5	58	60	160.38	38	5.88	174.28	2.39463	13.61	4.88	1.45	6	44	50	88
	363	U1486	C	19	5	116	118	160.96	38	6.46	174.86	2.39987	15.16	6.03	2.51	15	35	50	70
	363	U1486						161.34			175.24
	363	U1486						161.72			175.24
	363	U1486	B	18	3	107	109	162.07	39	0.35	175.59	2.40645	12.31	3.83	0.82	7	43	50	86
	363	U1486	B	18	4	7	9	162.57	39	0.85	176.09	2.41097	13.53	4.75	1.56	12	38	50	76
	363	U1486	B	18	4	57	59	163.07	39	1.35	176.59	2.41548	12.78	4.02	0.71	10	40	50	80
	363	U1486	B	18	4	107	109	163.57	39	1.85	177.09	2.41999	16.64	7.41	2.3	22	4	26	15.3846
	363	U1486	B	18	5	57	59	164.57	39	2.85	178.09	2.42902	13.09	5.59	2.38	10	40	50	80
	363	U1486						164.77			178.29
	363	U1486						163.87			178.29
	363	U1486	C	20	1	62	64	163.92	40	0.05	178.34	2.43127	8.72	3.2	1.24	8	42	50	84
	363	U1486	C	20	1	108	110	164.38	40	0.51	178.8	2.43542	13.84	5.01	1.94	35	15	50	30
	363	U1486	C	20	2	8	10	164.88	40	1.01	179.3	2.43994	10.37	3.49	1.69	13	37	50	74
	363	U1486	C	20	2	58	60	165.38	40	1.51	179.8	2.44445	16.93	8.02	1.69	7	22	29	75.8621
	363	U1486	C	20	2	108	110	165.88	40	2.01	180.3	2.44896	13.84	4.57	1.58	20	30	50	60
	363	U1486	C	20	3	8	10	166.38	40	2.51	180.8	2.45348	12.47	4.85	1.58	3	47	50	94
	363	U1486	C	20	3	58	60	166.88	40	3.01	181.3	2.45799	12.39	3.43	0.95	3	47	50	94
	363	U1486	C	20	3	108	110	167.38	40	3.51	181.8	2.4625	20.71	8.79	3.21	6	44	50	88
	363	U1486	C	20	4	8	10	167.88	40	4.01	182.3	2.46701	13.01	5.93	1.98	28	22	50	44
	363	U1486	C	20	4	58	60	168.38	40	4.51	182.8	2.47153	16.34	6.01	1.56	18	32	50	64
	363	U1486						168.54			182.97
	363	U1486						168.5			182.97
	363	U1486	B	19	1	107	109	168.57	41	0.07	183.04	2.47369	12.75	3.89	1.12	7	43	50	86
	363	U1486	B	19	2	7	9	169.07	41	0.57	183.54	2.4782	N/A	5.7	2.41	N/A	N/A	N/A	N/A
	363	U1486	B	19	2	57	59	169.57	41	1.07	184.04	2.48272	13.5	6.22	2.42	3	47	50	94
	363	U1486	B	19	2	107	109	170.07	41	1.57	184.54	2.48723	18.78	9.52	5.26	3	47	50	94
	363	U1486	B	19	3	7	9	170.58	41	2.08	185.05	2.49183	12.56	2.32	1.31	36	14	50	28
	363	U1486	B	19	3	57	59	171.08	41	2.58	185.55	2.49634	13.71	4.7	1.94	16	34	50	68
	363	U1486	B	19	3	107	109	171.58	41	3.08	186.05	2.50086	11.02	6.32	2.37	N/A	N/A	N/A	N/A	Ash sample
	363	U1486	B	19	4	7	9	171.95	41	3.45	186.42	2.5042	15.98	8.08	3.53	8	42	50	84
	363	U1486	B	19	4	57	59	172.45	41	3.95	186.92	2.50871	13.9	5.96	2.88	13	37	50	74
	363	U1486	B	19	4	107	109	172.95	41	4.45	187.42	2.51322	11.06	4.76	2.48	8	42	50	84
	363	U1486	B	19	5	7	9	173.32	41	4.82	187.79	2.51656	14.39	5.21	2.32	3	47	50	94
	363	U1486	B	19	5	57	59	173.82	41	5.32	188.29	2.52107	11.31	4.55	1.57	8	42	50	84
	363	U1486						173.89			188.37
	363	U1486						173.42			188.37
	363	U1486	C	21	1	108	110	173.88	42	0.46	188.83	2.52595	17.67	7.31	2.69	3	47	50	94
	363	U1486	C	21	2	8	10	174.38	42	0.96	189.33	2.53046	15.22	6.82	3.84	2	48	50	96
	363	U1486	C	21	2	58	60	174.88	42	1.46	189.83	2.53497	15.63	8.73	4.52	13	11	24	45.8333
	363	U1486	C	21	2	108	110	175.38	42	1.96	190.33	2.53948	19.64	10.37	3.72	1	49	50	98
	363	U1486	C	21	3	8	10	175.88	42	2.46	190.83	2.544	9.88	3.61	1.31	14	36	50	72
	363	U1486	C	21	3	58	60	176.38	42	2.96	191.33	2.54851	13.33	5.03	1.83	8	42	50	84
	363	U1486	C	21	3	108	110	176.88	42	3.46	191.83	2.55302	13.97	3.95	1.37	7	43	50	86
	363	U1486	C	21	4	8	10	177.38	42	3.96	192.33	2.55753	16.84	7.28	3.23	9	41	50	82
	363	U1486	C	21	4	58	60	177.88	42	4.46	192.83	2.56205	14.93	6.2	2.49	10	21	31	67.7419
	363	U1486	C	21	4	108	110	178.38	42	4.96	193.33	2.56656	11.35	4.76	2.36	25	25	50	50
	363	U1486	C	21	5	8	10	178.88	42	5.46	193.83	2.57107	13.64	5.46	1.35	18	3	21	14.2857
	363	U1486	C	21	5	58	60	179.38	42	5.96	194.33	2.57558	14.83	5.98	2.33	29	5	34	14.7059
	363	U1486	C	21	5	108	110	179.88	42	6.46	194.83	2.5801	13.11	6.2	3.12	7	43	50	86
	363	U1486	C	21	6	8	10	180.38	42	6.96	195.33	2.58461	16.48	7.95	2.86	5	24	29	82.7586
	363	U1486						180.5			194.45
	363	U1486						181.43			194.45
	363	U1486	B	20	4	7	9	181.57	43	0.14	194.59	2.57793	15.18	6.7	2.41	5	45	50	90
	363	U1486	B	Matuyama / Gauss				181.91	43	0.48	194.93	2.581
	363	U1486	B	20	4	57	59	182.07	43	0.64	195.09	2.58244	14.26	4.92	1.56	0	50	50	100
	363	U1486	B	20	4	107	109	182.57	43	1.14	195.59	2.58696	18.12	9.86	4.14	0	50	50	100
	363	U1486	B	20	5	7	9	183.07	43	1.64	196.09	2.59147	17.63	8.48	3.64	0	50	50	100
	363	U1486	B	20	5	57	59	183.57	43	2.14	196.59	2.59598	16.18	6.14	2.45	3	47	50	94
	363	U1486	B	20	5	107	109	184.07	43	2.64	197.09	2.60049	13.53	3.94	1.93	0	50	50	100
	363	U1486	B	20	6	7	9	184.57	43	3.14	197.59	2.60501	12.08	4.86	1.53	1	49	50	98
	363	U1486						184.73			198.76
	363	U1486						183.29			198.76
	363	U1486	C	22	1	108	110	183.38	44	0.09	198.85	2.61638	13.06	5.65	2.5	0	50	50	100
	363	U1486	C	22	2	8	10	183.88	44	0.59	199.35	2.62089	18.42	9.59	3.7	2	48	50	96
	363	U1486	C	22	2	58	60	184.38	44	1.09	199.85	2.6254	9.56	2.47	1.1	4	46	50	92
	363	U1486	C	22	2	108	110	184.88	44	1.59	200.35	2.62992	14.43	7.2	3.2	14	25	39	64.1026
	363	U1486	C	22	3	8	10	185.38	44	2.09	200.85	2.63443	16.99	7.33	2.72	6	44	50	88
	363	U1486	C	22	3	58	60	185.88	44	2.59	201.35	2.63894	11.35	4.3	1.55	5	45	50	90
	363	U1486	C	22	3	108	110	186.38	44	3.09	201.85	2.64345	12.95	5.81	1.95	0	50	50	100
	363	U1486	C	22	4	8	10	186.88	44	3.59	202.35	2.64797	14.21	5.61	1.73	2	48	50	96
	363	U1486	C	22	4	58	60	187.38	44	4.09	202.85	2.65248	13.63	5.52	2.17	0	50	50	100
	363	U1486	C	22	4	108	110	187.88	44	4.59	203.35	2.65699	10.22	5.15	2.19	0	50	50	100
	363	U1486	C	22	5	8	10	188.38	44	5.09	203.85	2.6615	14.4	5.64	2.66	5	45	50	90
	363	U1486	C	22	5	58	60	188.88	44	5.59	204.35	2.66602	16.77	7.35	2.84	9	41	50	82
	363	U1486	C	22	5	108	110	189.38	44	6.09	204.85	2.67053	15.95	6.81	2.98	7	43	50	86
	363	U1486	C	22	6	8	10	189.88	44	6.59	205.35	2.67504	13.59	5.97	2.61	4	46	50	92
	363	U1486						190.12			205.58
	363	U1486						189.83			205.58
	363	U1486	B	21	3	57	59	190.07	45	0.24	205.82	2.67928	14.36	5.68	N/A	N/A	N/A	N/A	N/A
	363	U1486	B	21	3	107	109	190.57	45	0.74	206.32	2.6838	20.61	9.23	N/A	N/A	N/A	N/A	N/A
	363	U1486	B	21	4	7	9	191.07	45	1.24	206.82	2.68831	21.5	10.57	N/A	N/A	N/A	N/A	N/A
	363	U1486	B	21	4	57	59	191.57	45	1.74	207.32	2.69282	14.48	7.11	N/A	N/A	N/A	N/A	N/A
	363	U1486	B	21	4	107	109	192.07	45	2.24	207.82	2.69733	17.68	7.89	N/A	N/A	N/A	N/A	N/A
	363	U1486	B	21	5	7	9	192.57	45	2.74	208.32	2.70185	17.67	8.54	N/A	N/A	N/A	N/A	N/A
	363	U1486						192.83			208.58
	363	U1486						192.65			208.58
	363	U1486	C	23	1	108	110	192.88	46	0.23	208.81	2.70627	13.6	4.75	N/A	N/A	N/A	N/A	N/A
	363	U1486	C	23	2	8	10	193.38	46	0.73	209.31	2.71078	18.48	8.72	N/A	N/A	N/A	N/A	N/A
	363	U1486	C	23	2	58	60	193.88	46	1.23	209.81	2.71529	13.28	5.71	N/A	N/A	N/A	N/A	N/A
	363	U1486	C	23	2	108	110	194.38	46	1.73	210.31	2.71981	15.27	5.91	N/A	N/A	N/A	N/A	N/A
	363	U1486	C	23	3	8	10	194.88	46	2.23	210.81	2.72432	12.8	5.54	N/A	N/A	N/A	N/A	N/A
	363	U1486	C	23	3	58	60	195.38	46	2.73	211.31	2.72883	13.15	4.29	N/A	N/A	N/A	N/A	N/A
	363	U1486	C	23	3	108	110	195.88	46	3.23	211.81	2.73334	14.01	5.39	N/A	N/A	N/A	N/A	N/A
	363	U1486	C	23	4	8	10	196.38	46	3.73	212.31	2.73786	14.55	6.49	N/A	N/A	N/A	N/A	N/A
	363	U1486	C	23	4	58	60	196.88	46	4.23	212.81	2.74237	15.86	7.99	N/A	N/A	N/A	N/A	N/A
	363	U1486	C	23	4	108	110	197.38	46	4.73	213.31	2.74688	11.19	4.78	N/A	N/A	N/A	N/A	N/A
	363	U1486	C	23	5	8	10	197.88	46	5.23	213.81	2.75139	13.65	6.09	N/A	N/A	N/A	N/A	N/A
	363	U1486	C	23	5	58	60	198.38	46	5.73	214.31	2.75591	14.85	6.44	N/A	N/A	N/A	N/A	N/A
	363	U1486	C	23	5	108	110	198.88	46	6.23	214.81	2.76042	17.93	9.17	N/A	N/A	N/A	N/A	N/A
	363	U1486	C	23	6	8	10	199.38	46	6.73	215.31	2.76493	16.53	7.06	N/A	N/A	N/A	N/A	N/A
	363	U1486	C	23	6	58	60	199.88	46	7.23	215.81	2.76944	17.09	7.62	N/A	N/A	N/A	N/A	N/A
	363	U1486	C	23	6	108	110	200.38	46	7.73	216.31	2.77396	11.84	4.83	N/A	N/A	N/A	N/A	N/A
	363	U1486						200.39			216.33
	363	U1486						199.25			216.33
	363	U1486	B	22	3	57	59	199.57	47	0.32	216.65	2.77703	13.48	4.8	N/A	N/A	N/A	N/A	N/A
	363	U1486	B	22	3	107	109	200.07	47	0.82	217.15	2.78154	16.14	8.45	N/A	N/A	N/A	N/A	N/A
	363	U1486	B	22	4	7	9	200.57	47	1.32	217.65	2.78605	15.57	8.43	N/A	N/A	N/A	N/A	N/A
	363	U1486	B	22	4	57	59	201.07	47	1.82	218.15	2.79056	13.5	4.47	N/A	N/A	N/A	N/A	N/A
	363	U1486	B	22	4	107	109	201.57	47	2.32	218.65	2.79508	15.3	6.13	N/A	N/A	N/A	N/A	N/A
	363	U1486	B	22	5	7	9	202.07	47	2.82	219.15	2.79959	15.92	6	N/A	N/A	N/A	N/A	N/A
	363	U1486	B	22	5	57	59	202.57	47	3.32	219.65	2.8041	10.99	3.59	N/A	N/A	N/A	N/A	N/A
	363	U1486	B	22	5	107	109	203.07	47	3.82	220.15	2.80861	12.01	4.68	N/A	N/A	N/A	N/A	N/A
	363	U1486	B	22	6	7	9	203.57	47	4.32	220.65	2.81313	16.81	6.57	N/A	N/A	N/A	N/A	N/A
	363	U1486	B	22	6	62	64	204.07	47	4.82	221.15	2.81764	16.13	5.39	N/A	N/A	N/A	N/A	N/A
	363	U1486	B	22	6	106	108	204.57	47	5.32	221.65	2.82215	7.92	3.09	N/A	N/A	N/A	N/A	N/A
	363	U1486	B	22	7	7	9	204.79	47	5.54	221.87	2.82414	16.63	7.36	N/A	N/A	N/A	N/A	N/A
	363	U1486	B	22	7	57	59	205.29	47	6.04	222.37	2.82865	10.64	4.47	N/A	N/A	N/A	N/A	N/A
	363	U1486						205.52			222.59
	363	U1486						205.5			222.97
	363	U1486	B	23	1	7	9	205.57	48	0.07	223.04	2.8347	19.81	7.28	N/A	N/A	N/A	N/A	N/A
	363	U1486	B	23	1	57	59	206.07	48	0.57	223.54	2.83921	9.93	2.37	N/A	N/A	N/A	N/A	N/A
	363	U1486	B	23	1	107	109	206.57	48	1.07	224.04	2.84372	10.21	5.23	N/A	N/A	N/A	N/A	N/A
	363	U1486	B	23	2	7	9	207.07	48	1.57	224.54	2.84823	16.65	8.35	N/A	N/A	N/A	N/A	N/A
	363	U1486	B	23	2	57	59	207.57	48	2.07	225.04	2.85275	11.91	4.48	N/A	N/A	N/A	N/A	N/A
	363	U1486	B	23	2	107	109	208.07	48	2.57	225.54	2.85726	16.28	5.35	N/A	N/A	N/A	N/A	N/A
	363	U1486	B	23	3	7	9	208.57	48	3.07	226.04	2.86177	13.62	4.66	N/A	N/A	N/A	N/A	N/A
	363	U1486	B	23	3	57	59	209.07	48	3.57	226.54	2.86628	11.87	4.92	N/A	N/A	N/A	N/A	N/A
	363	U1486	B	23	3	107	109	209.57	48	4.07	227.04	2.8708	13.04	4.69	N/A	N/A	N/A	N/A	N/A
	363	U1486	B	23	4	7	9	210.08	48	4.58	227.55	2.8754	13.23	4.2	N/A	N/A	N/A	N/A	N/A
	363	U1486	B	23	4	57	59	210.58	48	5.08	228.05	2.87991	12.01	3.89	N/A	N/A	N/A	N/A	N/A
	363	U1486	B	23	4	106	108	211.07	48	5.57	228.54	2.88433	10.04	3.96	N/A	N/A	N/A	N/A	N/A
	363	U1486						211.09			228.56
