# Supplementary material for: Coiling directions in the planktonic foraminifer Pulleniatina: A complex eco-evolutionary dynamic spanning millions of years
Source: PLoS One. 2021 Apr 13;16(4):e0249113. doi: 10.1371/journal.pone.0249113 (PMC8043407; doi:10.1371/journal.pone.0249113)
Supplement: S3 Table — Sample depths are converted from the CSF-A scale to the CCSF scale according to offsets given in the affine table in Ref [52]. Ages are calculated within the age-model tie points indicated and as given in S1 Table. Magnetic reversals within the hole are shown for reference although the tie-points used for the age model are from the multi-hole splice and not necessarily Hole U1486B. (XLSX) [file pone.0249113.s004.xlsx]

## Sheet: 363_107_T05
	S3 Table. Shipboard coiling data from IODP Hole 1486B
	Expedition	Site	Hole	Core (APC)	Section	Top Offset (cm)	Bottom Offset (cm)	Depth (mbsf)	Offset to splice (m)	Composite depth (CCSF) (m)	Age by linear interpolation (Ma)	Sinistral (n)	Dextral (n)	Total count (n)	Dextral (%)
	CORE TOP							0	0	0	0					Magnetic reversals in Hole U1486B *=in core break
	363	U1486	B	1	CC			5.94	-0.02	5.92	0.0903031	0	50	50	100	Note: age model is from reversals in splice
	363	U1486	B	2	CC			16.01	-0.49	15.52	0.236741	0	50	50	100	Small counts
	363	U1486	B	3	CC			25.37	1.75	27.12	0.413686	3	47	50	94	Table modified from shipboard data table:
	363	U1486	B	4	CC			35.05	2.21	37.26	0.56836	0	50	50	100	https://doi.org/10.14379/iodp.proc.363.107.2018
	363	U1486	B	5	CC			44.4	3.21	47.61	0.726238	0	50	50	100
	BRUNHES / MATUYAMA							46.73	4.25	50.98	0.781
	363	U1486	B	6	CC			53.88	4.25	58.13	0.94485	1	49	50	98
	UPPER JARAMILLO							54.66	5.58	60.24	0.988
	LOWER JARAMILLO							59.38	5.58	64.96	1.072
	363	U1486	B	7	CC			62.81	5.58	68.39	1.12402	13	37	50	74
	UPPER COBB MOUNTAIN							65.53	6.03	71.56	1.173
	363	U1486	B	8	CC			72.74	6.03	78.77	1.28648	5	45	50	90
	363	U1486	B	9	CC			82.47	6.25	88.72	1.44439	39	11	50	22
	363	U1486	B	10	2	99	101	84.49	7.19	91.68	1.49137	8	42	50	84
	363	U1486	B	10	4	99	101	87.49	7.19	94.68	1.53898	8	42	50	84
	363	U1486	B	10	6	99	101	90.49	7.19	97.68	1.5866	3	47	50	94
	363	U1486	B	10	CC	119	121	91.85	7.19	99.04	1.60818	1	49	50	98
	363	U1486	B	11	2	119	121	94.19	7.97	102.16	1.6577	1	49	50	98
	363	U1486	B	11	4	119	121	97.19	7.97	105.16	1.70531	11	39	50	78
	363	U1486	B	11	6	119	121	100.19	7.97	108.16	1.75292	14	36	50	72
	UPPER OLDUVAI*							101.19	7.97	109.16	1.778
	363	U1486	B	11	CC			101.39	7.97	109.36	1.77482	10	40	50	80
	363	U1486	B	12	2	99	101	103.49	9.08	112.57	1.81124	36	14	50	28
	363	U1486	B	12	4	119	121	106.69	9.08	115.77	1.84755	5	45	50	90
	363	U1486	B	12	CC			110.94	9.08	120.02	1.89576	47	3	50	6
	363	U1486	B	13	2	110	112	113.1	9.81	122.91	1.92855	49	1	50	2
	LOWER OLDUVAI							112.91	9.81	122.72	1.945
	363	U1486	B	13	4	137	139	116.37	9.81	126.18	1.96052	50	0	50	0
	363	U1486	B	13	6	67	69	118.67	9.81	128.48	1.98128	50	0	50	0
	363	U1486	B	13	CC			120.14	9.81	129.95	1.99455	50	0	50	0
	363	U1486	B	14	2	92	94	122.42	10.54	132.96	2.02171	49	1	50	2
	363	U1486	B	14	4	75	77	125.25	10.54	135.79	2.04725	1	49	50	98
	363	U1486	B	14	6	95	97	128.48	10.54	139.02	2.07641	32	18	50	36
	363	U1486	B	14	CC			129.93	10.54	140.47	2.08949	12	38	50	76
	363	U1486	B	15	2	119	121	132.19	11.72	143.91	2.12054	20	30	50	60
	363	U1486	B	15	4	100	102	135	11.72	146.72	2.1459	4	46	50	92
	363	U1486	B	15	6	41	43	137.41	11.72	149.13	2.16765	0	50	50	100
	363	U1486	B	15	CC			139.17	11.72	150.89	2.18353	1	49	50	98
	363	U1486	B	16	2	99	101	141.49	12.08	153.57	2.20772	14	36	50	72
	363	U1486	B	16	4	97	99	144.47	12.08	156.55	2.23462	24	26	50	52
	363	U1486	B	16	6	96	98	147.46	12.08	159.54	2.2616	8	42	50	84
	363	U1486	B	16	CC			148.89	12.08	160.97	2.27451	3	47	50	94
	363	U1486	B	17	2	80	82	150.8	12.74	163.54	2.2977	28	22	50	44
	363	U1486	B	17	4	80	82	153.8	12.74	166.54	2.32478	31	3	34	8.82353
	363	U1486	B	17	6	80	82	156.8	12.74	169.54	2.35185	13	22	35	62.8571
	363	U1486	B	17	CC			158.37	12.74	171.11	2.36602	9	41	50	82
	363	U1486	B	18	2	20	22	159.72	13.52	173.24	2.38525	10	40	50	80
	363	U1486	B	18	4	20	22	162.72	13.52	176.24	2.41232	6	44	50	88
	363	U1486	B	18	6	20	22	165.72	13.52	179.24	2.4394	40	10	50	20
	363	U1486	B	18	CC	20	22	167.5	13.52	181.02	2.45546	5	45	50	90
	363	U1486	B	19	2	80	82	169.8	14.47	184.27	2.48479	2	48	50	96
	363	U1486	B	19	4	80	82	172.68	14.47	187.15	2.51078	5	45	50	90
	363	U1486	B	19	6	70	82	173.95	14.47	188.42	2.52225	6	44	50	88
	363	U1486	B	19	CC			174.13	14.47	188.6	2.52387	3	47	50	94
	363	U1486	B	20	2	84	86	179.34	14.02	193.36	2.56683	36	14	50	28
	363	U1486	B	20	4	84	86	182.34	14.02	196.36	2.59391	3	47	50	94
	MATUYAMA / GAUSS							182.53	14.02	196.55	2.581
	363	U1486	B	20	6	84	86	185.34	14.02	199.36	2.62098	0	50	50	100
	363	U1486	B	20	CC			186.95	14.02	200.97	2.63551	11	39	50	78
	363	U1486	B	21	2	44	46	188.44	15.76	204.2	2.66466	6	44	50	88
	363	U1486	B	21	4	44	46	191.44	15.76	207.2	2.69174	4	46	50	92
	363	U1486	B	21	6	44	46	194.44	15.76	210.2	2.71881	4	46	50	92
	363	U1486	B	21	CC	44	46	196.02	15.76	211.78	2.73307	5	45	50	90
	363	U1486	B	22	2	80	82	198.3	17.07	215.37	2.76547	13	37	50	74
	363	U1486	B	22	4	80	82	201.3	17.07	218.37	2.79255	7	43	50	86
	363	U1486	B	22	6	80	82	204.3	17.07	221.37	2.81962	7	43	50	86
	363	U1486	B	22	CC			205.74	17.07	222.81	2.83262	4	46	50	92
	363	U1486	B	23	1	40	42	207.4	17.47	224.87	2.85121	3	47	50	94
	363	U1486	B	23	4	40	42	210.41	17.47	227.88	2.87838	0	30	30	100
	363	U1486	B	23	CC			211.09	17.47	228.56	2.88451	0	20	20	100
