# Supplementary material for: Coiling directions in the planktonic foraminifer Pulleniatina: A complex eco-evolutionary dynamic spanning millions of years
Source: PLoS One. 2021 Apr 13;16(4):e0249113. doi: 10.1371/journal.pone.0249113 (PMC8043407; doi:10.1371/journal.pone.0249113)
Supplement: S4 Table — Data from S2 and S3 Tables are combined and ordered according to age, with small samples (<20 Pulleniatina omitted). 95% Confidence Intervals on the proportion of dextral Pulleniatina are calculated according to the Modified Wald method with fixed upper and lower limits at 100% and 0.15% to facilitate graph plotting. (XLSX) [file pone.0249113.s005.xlsx]

## Sheet: Sheet1
	S4 Table. Combined coiling data from IODP Site U1486.
	Exp	Site	Hole	Core (APC)	Section	Top Offset (cm)	Bottom Offset (cm)	Top depth (Core composite below seafloor - CCSF) (m)	Age by linear interpolation (Ma)	Sinistral Pulleniatina (n)	Dextral Pulleniatina (n)	Total count (n)	Dextral Pulleniatina (%)	Lower Confidence Interval	Upper Confidence interval
	363	U1486	C	1	1	8	10	0.08	0.00122031	0	50	50	100	8.5219	0.15	Key
	363	U1486	C	1	1	58	60	0.58	0.00884726	0	50	50	100	8.5219	0.15	Data this study from Supplementary Table S2
	363	U1486	C	1	1	108	110	1.08	0.0164742	0	50	50	100	8.5219	0.15	Shipboard data from Supplementary Table S3
	363	U1486	C	1	2	8	10	1.58	0.0241012	0	50	50	100	8.5219	0.15
	363	U1486	C	1	2	58	60	2.08	0.0317281	0	50	50	100	8.5219	0.15
	363	U1486	C	1	2	108	110	2.58	0.0393551	0	50	50	100	8.5219	0.15
	363	U1486	C	1	3	8	10	3.08	0.046982	0	50	50	100	8.5219	0.15
	363	U1486	D	2	2	57	58	3.5	0.0533887	0	50	50	100	8.5219	0.15
	363	U1486	C	1	3	58	60	3.58	0.054609	0	50	50	100	8.5219	0.15
	363	U1486	D	2	2	107	109	4	0.0610156	0	50	50	100	8.5219	0.15
	363	U1486	D	2	3	7	9	4.5	0.0686426	0	50	50	100	8.5219	0.15
	363	U1486	D	2	3	57	59	5	0.0762695	0	50	50	100	8.5219	0.15
	363	U1486	D	2	3	107	109	5.5	0.0838965	0	50	50	100	8.5219	0.15
	363	U1486	B	1	CC			5.92	0.0903031	0	50	50	100	8.5219	0.15
	363	U1486	D	2	4	7	9	6	0.0915234	0	50	50	100	8.5219	0.15
	363	U1486	D	2	4	57	59	6.5	0.0991504	0	50	50	100	8.5219	0.15
	363	U1486	D	2	4	107	109	7	0.106777	0	50	50	100	8.5219	0.15
	363	U1486	D	2	5	7	9	7.5	0.114404	0	50	50	100	8.5219	0.15
	363	U1486	D	2	5	57	59	8	0.122031	0	50	50	100	8.5219	0.15
	363	U1486	D	2	5	107	109	8.5	0.129658	0	50	50	100	8.5219	0.15
	363	U1486	D	2	6	7	9	9	0.137285	0	50	50	100	8.5219	0.15
	363	U1486	D	2	6	57	59	9.5	0.144912	0	50	50	100	8.5219	0.15
	363	U1486	C	2	1	108	110	9.88	0.150709	0	50	50	100	8.5219	0.15
	363	U1486	D	2	7	7	9	9.91	0.151166	0	50	50	100	8.5219	0.15
	363	U1486	C	2	2	8	10	10.38	0.158335	0	50	50	100	8.5219	0.15
	363	U1486	D	2	7	57	59	10.41	0.158793	0	50	50	100	8.5219	0.15
	363	U1486	C	2	2	58	60	10.88	0.165962	0	50	50	100	8.5219	0.15
	363	U1486	C	2	2	108	110	11.38	0.173589	0	50	50	100	8.5219	0.15
	363	U1486	C	2	3	8	10	11.88	0.181216	0	50	50	100	8.5219	0.15
	363	U1486	C	2	3	58	60	12.38	0.188843	0	50	50	100	8.5219	0.15
	363	U1486	C	2	3	108	110	12.88	0.19647	0	50	50	100	8.5219	0.15
	363	U1486	C	2	4	8	10	13.32	0.203182	0	50	50	100	8.5219	0.15
	363	U1486	D	3	2	57	59	13.8	0.210504	0	50	50	100	8.5219	0.15
	363	U1486	D	3	2	107	109	14.3	0.218131	0	50	50	100	8.5219	0.15
	363	U1486	D	3	3	7	9	14.8	0.225758	0	50	50	100	8.5219	0.15
	363	U1486	D	3	3	57	59	15.3	0.233385	0	50	50	100	8.5219	0.15
	363	U1486	B	2	CC			15.52	0.236741	0	50	50	100	8.5219	0.15
	363	U1486	D	3	3	107	109	15.8	0.241012	0	50	50	100	8.5219	0.15
	363	U1486	D	3	4	7	9	16.3	0.248639	0	50	50	100	8.5219	0.15
	363	U1486	D	3	4	57	59	16.8	0.256266	0	50	50	100	8.5219	0.15
	363	U1486	D	3	4	107	109	17.3	0.263892	0	50	50	100	8.5219	0.15
	363	U1486	D	3	5	7	9	17.8	0.271519	0	50	50	100	8.5219	0.15
	363	U1486	D	3	5	57	57	18.3	0.279146	0	50	50	100	8.5219	0.15
	363	U1486	D	3	5	107	109	18.8	0.286773	0	50	50	100	8.5219	0.15
	363	U1486	D	3	6	7	9	19.3	0.2944	0	50	50	100	8.5219	0.15
	363	U1486	D	3	6	57	59	19.8	0.302027	0	50	50	100	8.5219	0.15
	363	U1486	B	3	3	57	59	20.76	0.316671	0	50	50	100	8.5219	0.15
	363	U1486	B	3	3	107	109	21.26	0.324298	0	50	50	100	8.5219	0.15
	363	U1486	B	3	4	7	9	21.71	0.331162	0	50	50	100	8.5219	0.15
	363	U1486	C	4	1	58	60	21.87	0.333603	0	50	50	100	8.5219	0.15
	363	U1486	C	4	1	108	110	22.37	0.34123	0	50	50	100	8.5219	0.15
	363	U1486	C	4	2	8	10	22.87	0.348857	0	50	50	100	8.5219	0.15
	363	U1486	C	4	2	58	60	23.37	0.356484	0	50	50	100	8.5219	0.15
	363	U1486	C	4	2	108	110	23.87	0.364111	0	50	50	100	8.5219	0.15
	363	U1486	C	4	3	8	10	24.37	0.371738	0	50	50	100	8.5219	0.15
	363	U1486	C	4	3	58	60	24.87	0.379365	0	50	50	100	8.5219	0.15
	363	U1486	C	4	3	108	110	25.37	0.386991	0	50	50	100	8.5219	0.15
	363	U1486	C	4	4	8	10	25.87	0.394618	0	50	50	100	8.5219	0.15
	363	U1486	C	4	4	58	60	26.37	0.402245	0	50	50	100	8.5219	0.15
	363	U1486	C	4	4	108	110	26.87	0.409872	0	50	50	100	8.5219	0.15
	363	U1486	B	3	CC			27.12	0.413686	3	47	50	94	10.8368	4.55799
	363	U1486	C	4	5	8	10	27.37	0.417499	0	50	50	100	8.5219	0.15
	363	U1486	C	4	5	58	60	27.87	0.425126	0	50	50	100	8.5219	0.15
	363	U1486	C	4	5	108	110	28.37	0.432753	0	50	50	100	8.5219	0.15
	363	U1486	C	4	6	8	10	28.87	0.44038	0	50	50	100	8.5219	0.15
	363	U1486	C	4	6	58	60	29.37	0.448007	1	49	50	98	9.47511	2
	363	U1486	C	4	6	108	110	29.87	0.455634	2	48	50	96	10.2229	3.65866
	363	U1486	B	4	3	57	59	30.78	0.469515	0	50	50	100	8.5219	0.15
	363	U1486	B	4	3	107	109	31.28	0.477142	0	50	50	100	8.5219	0.15
	363	U1486	B	4	4	7	9	31.78	0.484769	0	50	50	100	8.5219	0.15
	363	U1486	B	4	4	57	59	32.28	0.492396	0	50	50	100	8.5219	0.15
	363	U1486	D	5	1	57	59	32.88	0.501548	0	50	50	100	8.5219	0.15
	363	U1486	D	5	1	107	109	33.38	0.509175	1	49	50	98	9.47511	2
	363	U1486	D	5	2	7	9	33.88	0.516802	1	49	50	98	9.47511	2
	363	U1486	D	5	2	57	59	34.38	0.524429	3	47	50	94	10.8368	4.55799
	363	U1486	D	5	2	107	109	34.88	0.532056	1	49	50	98	9.47511	2
	363	U1486	D	5	3	7	9	35.38	0.539683	0	50	50	100	8.5219	0.15
	363	U1486	D	5	3	57	59	35.88	0.54731	3	47	50	94	10.8368	4.55799
	363	U1486	D	5	3	107	109	36.38	0.554937	1	49	50	98	9.47511	2
	363	U1486	D	5	4	7	9	36.88	0.562564	0	50	50	100	8.5219	0.15
	363	U1486	B	4	CC			37.26	0.56836	0	50	50	100	8.5219	0.15
	363	U1486	D	5	4	57	59	37.38	0.570191	2	48	50	96	10.2229	3.65866
	363	U1486	D	5	4	107	109	37.88	0.577818	1	49	50	98	9.47511	2
	363	U1486	D	5	5	7	9	38.38	0.585445	2	48	50	96	10.2229	3.65866
	363	U1486	D	5	5	57	59	38.88	0.593072	0	50	50	100	8.5219	0.15
	363	U1486	D	5	5	107	109	39.38	0.600699	2	48	50	96	10.2229	3.65866
	363	U1486	D	5	6	7	9	39.88	0.608326	1	49	50	98	9.47511	2
	363	U1486	D	5	6	57	59	40.38	0.615953	2	48	50	96	10.2229	3.65866
	363	U1486	D	5	6	107	109	40.88	0.623579	1	49	50	98	9.47511	2
	363	U1486	D	5	7	7	9	41.38	0.631206	0	50	50	100	8.5219	0.15
	363	U1486	B	5	3	107	109	41.77	0.637155	0	50	50	100	8.5219	0.15
	363	U1486	B	5	4	7	9	42.27	0.644782	0	50	50	100	8.5219	0.15
	363	U1486	B	5	4	57	59	42.77	0.652409	0	50	50	100	8.5219	0.15
	363	U1486	D	6	1	57	58	43.42	0.662324	1	49	50	98	9.47511	2
	363	U1486	D	6	1	107	109	43.92	0.669951	0	50	50	100	8.5219	0.15
	363	U1486	D	6	2	7	9	44.42	0.677578	0	50	50	100	8.5219	0.15
	363	U1486	D	6	2	57	59	44.92	0.685205	0	50	50	100	8.5219	0.15
	363	U1486	D	6	2	107	109	45.42	0.692832	2	48	50	96	10.2229	3.65866
	363	U1486	D	6	3	7	9	45.92	0.700459	0	50	50	100	8.5219	0.15
	363	U1486	D	6	3	57	59	46.42	0.708086	1	49	50	98	9.47511	2
	363	U1486	D	6	3	107	109	46.92	0.715713	0	50	50	100	8.5219	0.15
	363	U1486	D	6	4	7	9	47.42	0.72334	0	50	50	100	8.5219	0.15
	363	U1486	B	5	CC			47.61	0.726238	0	50	50	100	8.5219	0.15
	363	U1486	D	6	4	57	59	47.92	0.730967	0	50	50	100	8.5219	0.15
	363	U1486	D	6	4	107	109	48.42	0.738594	0	50	50	100	8.5219	0.15
	363	U1486	D	6	5	7	9	48.92	0.746221	1	49	50	98	9.47511	2
	363	U1486	D	6	5	57	59	49.42	0.753848	0	50	50	100	8.5219	0.15
	363	U1486	D	6	5	107	109	49.92	0.761475	3	47	50	94	10.8368	4.55799
	363	U1486	D	6	6	7	9	50.42	0.769102	0	50	50	100	8.5219	0.15
	363	U1486	D	6	6	57	59	50.92	0.776729	3	47	50	94	10.8368	4.55799
	363	U1486	D	6	6	107	109	51.42	0.786202	0	50	50	100	8.5219	0.15
	363	U1486	B	6	3	57	59	51.82	0.795659	0	50	50	100	8.5219	0.15
	363	U1486	B	6	3	107	109	52.32	0.807481	0	50	50	100	8.5219	0.15
	363	U1486	B	6	4	7	9	52.82	0.819303	3	240	243	98.7654	2.50268	0.984808
	363	U1486	D	7	1	57	59	53.45	0.834198	2	62	64	96.875	8.20725	2.89856
	363	U1486	D	7	1	107	109	53.95	0.84602	2	104	106	98.1132	5.15235	1.78692
	363	U1486	D	7	2	7	9	54.45	0.857842	12	69	81	85.1852	9.47382	6.28747
	363	U1486	D	7	2	57	59	54.95	0.869664	58	129	187	68.984	6.9669	6.20261
	363	U1486	D	7	2	107	109	55.45	0.881485	4	210	214	98.1308	3.00812	1.31056
	363	U1486	D	7	3	7	9	55.95	0.893307	0	110	110	100	4.05318	0.15
	363	U1486	D	7	3	57	59	56.45	0.905129	49	132	181	72.9282	6.91715	5.96411
	363	U1486	D	7	3	107	109	56.95	0.916951	4	231	235	98.2979	2.74874	1.19507
	363	U1486	D	7	4	7	9	57.45	0.928773	3	278	281	98.9324	2.17311	0.853224
	363	U1486	D	7	4	57	59	57.95	0.940595	1	49	50	98	9.47511	2
	363	U1486	B	6	CC			58.13	0.94485	1	49	50	98	9.47511	2
	363	U1486	D	7	4	107	109	58.45	0.952416	6	44	50	88	12.173	6.75038
	363	U1486	D	7	5	7	9	58.95	0.964238	10	40	50	80	13.2309	8.94988
	363	U1486	D	7	5	57	59	59.45	0.97606	1	49	50	98	9.47511	2
	363	U1486	D	7	5	107	109	59.95	0.987882	6	44	50	88	12.173	6.75038
	363	U1486	D	7	6	7	9	60.45	0.995698	7	43	50	86	12.4999	7.36267
	363	U1486	D	7	6	55	56	60.95	1.00416	9	41	50	82	13.0241	8.45769
	363	U1486	D	7	6	107	109	61.45	1.01262	9	41	50	82	13.0241	8.45769
	363	U1486	C	8	6	8	10	61.53	1.01397	9	41	50	82	13.0241	8.45769
	363	U1486	C	8	6	58	60	62.03	1.02243	6	44	50	88	12.173	6.75038
	363	U1486	C	8	6	108	110	62.53	1.03089	3	47	50	94	10.8368	4.55799
	363	U1486	C	8	7	8	10	63.03	1.03935	11	39	50	78	13.4054	9.40984
	363	U1486	B	7	4	7	9	63.65	1.04984	0	50	50	100	8.5219	0.15
	363	U1486	B	7	4	57	59	64.15	1.0583	5	45	50	90	11.7941	6.08605
	363	U1486	B	7	4	107	109	64.65	1.06676	4	46	50	92	11.3533	5.35993
	363	U1486	B	7	5	7	9	65.15	1.07488	9	41	50	82	13.0241	8.45769
	363	U1486	C	9	1	108	110	65.51	1.08034	6	44	50	88	12.173	6.75038
	363	U1486	C	9	2	8	10	66.01	1.08792	11	39	50	78	13.4054	9.40984
	363	U1486	C	9	2	108	110	67.01	1.10309	7	43	50	86	12.4999	7.36267
	363	U1486	C	9	3	8	10	67.51	1.11067	3	47	50	94	10.8368	4.55799
	363	U1486	C	9	3	58	60	68.01	1.11825	4	46	50	92	11.3533	5.35993
	363	U1486	B	7	CC			68.39	1.12402	13	37	50	74	13.6679	10.2431
	363	U1486	C	9	3	108	110	68.51	1.12584	10	40	50	80	13.2309	8.94988
	363	U1486	C	9	4	8	10	69.01	1.13342	7	43	50	86	12.4999	7.36267
	363	U1486	C	9	4	58	60	69.51	1.141	6	44	50	88	12.173	6.75038
	363	U1486	C	9	4	108	110	70.01	1.14858	8	42	50	84	12.7818	7.92999
	363	U1486	C	9	5	58	60	71.01	1.16375	4	45	49	91.8367	11.5464	5.46328
	363	U1486	C	9	5	108	110	71.51	1.17133	2	48	50	96	10.2229	3.65866
	363	U1486	C	9	6	8	10	72.01	1.17919	10	40	50	80	13.2309	8.94988
	363	U1486	C	9	6	58	60	72.51	1.18713	7	43	50	86	12.4999	7.36267
	363	U1486	B	8	3	107	109	73.1	1.19649	9	41	50	82	13.0241	8.45769
	363	U1486	B	8	4	7	9	73.6	1.20442	11	39	50	78	13.4054	9.40984
	363	U1486	D	9	1	57	59	73.9	1.20919	11	39	50	78	13.4054	9.40984
	363	U1486	D	9	1	107	109	74.4	1.21712	2	48	50	96	10.2229	3.65866
	363	U1486	D	9	2	7	9	74.9	1.22506	3	47	50	94	10.8368	4.55799
	363	U1486	D	9	2	57	59	75.4	1.23299	8	42	50	84	12.7818	7.92999
	363	U1486	D	9	2	107	109	75.9	1.24093	0	50	50	100	8.5219	0.15
	363	U1486	D	9	3	7	9	76.4	1.24886	7	43	50	86	12.4999	7.36267
	363	U1486	D	9	3	56	58	76.9	1.2568	9	41	50	82	13.0241	8.45769
	363	U1486	D	9	3	107	109	77.4	1.26473	11	39	50	78	13.4054	9.40984
	363	U1486	D	9	4	7	9	77.9	1.27267	8	42	50	84	12.7818	7.92999
	363	U1486	D	9	4	57	59	78.4	1.2806	4	46	50	92	11.3533	5.35993
	363	U1486	B	8	CC			78.77	1.28648	5	45	50	90	11.7941	6.08605
	363	U1486	D	9	4	107	109	78.9	1.28854	13	37	50	74	13.6679	10.2431
	363	U1486	D	9	5	57	59	79.9	1.30441	7	43	50	86	12.4999	7.36267
	363	U1486	D	9	6	7	9	80.9	1.32028	15	35	50	70	13.8271	10.9731
	363	U1486	D	9	6	57	59	81.4	1.32822	9	41	50	82	13.0241	8.45769
	363	U1486	D	9	6	107	109	81.9	1.33615	10	40	50	80	13.2309	8.94988
	363	U1486	D	9	7	7	9	82.4	1.34409	6	44	50	88	12.173	6.75038
	363	U1486	B	9	4	7	9	83.32	1.35869	1	49	50	98	9.47511	2
	363	U1486	B	9	4	57	59	83.82	1.36663	11	39	50	78	13.4054	9.40984
	363	U1486	D	10	1	107	109	84.36	1.3752	12	37	49	75.5102	13.7318	10.0226
	363	U1486	D	10	2	7	9	84.86	1.38313	10	40	50	80	13.2309	8.94988
	363	U1486	D	10	2	57	59	85.36	1.39107	51	172	223	77.13	5.96323	5.04433
	363	U1486	D	10	2	107	109	85.86	1.399	68	153	221	69.2308	6.37918	5.72204
	363	U1486	D	10	3	7	9	86.36	1.40694	174	35	209	16.7464	4.48685	5.68724
	363	U1486	D	10	3	57	59	86.86	1.41487	80	37	117	31.6239	7.74724	8.91561
	363	U1486	D	10	3	107	109	87.36	1.42281	121	88	209	42.1053	6.49362	6.77861
	363	U1486	D	10	4	7	9	87.86	1.43074	58	132	190	69.4737	6.8917	6.11983
	363	U1486	D	10	4	57	59	88.36	1.43868	202	30	232	12.931	3.76228	4.96991
	363	U1486	B	9	CC			88.72	1.44439	39	11	50	22	9.40984	13.4054
	363	U1486	D	10	4	107	109	88.86	1.44661	41	139	180	77.2222	6.68406	5.54637
	363	U1486	D	10	5	7	9	89.36	1.45455	32	18	50	36	11.8974	13.8952
	363	U1486	B	10	1	57	59	89.76	1.4609	87	50	137	36.4964	7.59936	8.33601
	363	U1486	B	10	1	107	109	90.26	1.46883	33	17	50	34	11.6108	13.894
	363	U1486	B	10	2	7	9	90.76	1.47677	21	29	50	58	13.7783	12.6367
	363	U1486	B	10	2	57	59	91.26	1.48471	5	45	50	90	11.7941	6.08605
	363	U1486	B	10	2	99	101	91.68	1.49137	8	42	50	84	12.7818	7.92999
	363	U1486	B	10	2	107	109	91.76	1.49264	5	45	50	90	11.7941	6.08605
	363	U1486	B	10	3	7	9	92.26	1.50058	11	39	50	78	13.4054	9.40984
	363	U1486	B	10	3	57	59	92.76	1.50851	26	24	50	48	13.2038	13.4892
	363	U1486	B	10	3	107	109	93.26	1.51645	14	36	50	72	13.7596	10.6202
	363	U1486	D	11	1	107	109	94.16	1.53073	28	22	50	44	12.8444	13.7006
	363	U1486	D	11	2	7	9	94.66	1.53867	10	40	50	80	13.2309	8.94988
	363	U1486	B	10	4	99	101	94.68	1.53898	8	42	50	84	12.7818	7.92999
	363	U1486	D	11	2	57	59	95.16	1.5466	10	40	50	80	13.2309	8.94988
	363	U1486	D	11	2	107	109	95.66	1.55454	24	26	50	52	13.4892	13.2038
	363	U1486	D	11	3	7	9	96.16	1.56247	24	26	50	52	13.4892	13.2038
	363	U1486	D	11	3	57	59	96.66	1.57041	13	37	50	74	13.6679	10.2431
	363	U1486	D	11	3	107	109	97.16	1.57834	6	44	50	88	12.173	6.75038
	363	U1486	D	11	4	7	9	97.66	1.58628	5	45	50	90	11.7941	6.08605
	363	U1486	B	10	6	99	101	97.68	1.5866	3	47	50	94	10.8368	4.55799
	363	U1486	D	11	4	57	59	98.16	1.59421	2	48	50	96	10.2229	3.65866
	363	U1486	D	11	4	107	109	98.66	1.60215	2	48	50	96	10.2229	3.65866
	363	U1486	B	10	CC	119	121	99.04	1.60818	1	49	50	98	9.47511	2
	363	U1486	D	11	5	7	9	99.16	1.61009	5	45	50	90	11.7941	6.08605
	363	U1486	D	11	5	57	59	99.66	1.61802	7	43	50	86	12.4999	7.36267
	363	U1486	D	11	5	107	109	100.16	1.62596	30	20	50	40	12.4098	13.8368
	363	U1486	D	11	6	7	9	100.66	1.63389	9	41	50	82	13.0241	8.45769
	363	U1486	D	11	6	57	59	101.16	1.64183	0	50	50	100	8.5219	0.15
	363	U1486	D	11	7	7	9	102.16	1.6577	0	50	50	100	8.5219	0.15
	363	U1486	B	11	2	119	121	102.16	1.6577	1	49	50	98	9.47511	2
	363	U1486	C	12	6	8	10	102.96	1.6704	3	47	50	94	10.8368	4.55799
	363	U1486	C	12	6	58	60	103.46	1.67833	6	44	50	88	12.173	6.75038
	363	U1486	C	12	6	108	110	103.96	1.68627	4	46	50	92	11.3533	5.35993
	363	U1486	C	12	7	8	10	104.35	1.69246	21	29	50	58	13.7783	12.6367
	363	U1486	D	12	1	107	109	104.67	1.69753	21	29	50	58	13.7783	12.6367
	363	U1486	B	11	4	119	121	105.16	1.70531	11	39	50	78	13.4054	9.40984
	363	U1486	D	12	2	7	9	105.17	1.70547	11	39	50	78	13.4054	9.40984
	363	U1486	D	12	2	57	59	105.67	1.71341	7	43	50	86	12.4999	7.36267
	363	U1486	D	12	2	108	110	106.17	1.72134	7	43	50	86	12.4999	7.36267
	363	U1486	D	12	3	7	9	106.67	1.72928	4	46	50	92	11.3533	5.35993
	363	U1486	D	12	3	57	59	107.17	1.73721	3	47	50	94	10.8368	4.55799
	363	U1486	D	12	3	114	116	107.67	1.74515	2	48	50	96	10.2229	3.65866
	363	U1486	B	11	6	119	121	108.16	1.75292	14	36	50	72	13.7596	10.6202
	363	U1486	D	12	4	7	9	108.17	1.75308	4	46	50	92	11.3533	5.35993
	363	U1486	D	12	4	57	59	108.67	1.76102	1	49	50	98	9.47511	2
	363	U1486	D	12	4	106	108	109.17	1.76895	10	40	50	80	13.2309	8.94988
	363	U1486	B	11	CC			109.36	1.77482	10	40	50	80	13.2309	8.94988
	363	U1486	D	12	5	14	16	109.67	1.77689	13	37	50	74	13.6679	10.2431
	363	U1486	D	12	5	57	59	110.17	1.78401	18	32	50	64	13.8952	11.8974
	363	U1486	D	12	5	107	109	110.67	1.78969	28	22	50	44	12.8444	13.7006
	363	U1486	D	12	6	7	9	111.17	1.79536	31	19	50	38	12.1636	13.876
	363	U1486	D	12	6	57	59	111.67	1.80103	43	7	50	14	7.36267	12.4999
	363	U1486	D	12	6	107	109	112.17	1.8067	49	1	50	2	2.62551	9.47511
	363	U1486	B	12	2	99	101	112.57	1.81124	36	14	50	28	10.6202	13.7596
	363	U1486	D	12	7	7	9	112.67	1.81238	46	4	50	8	5.35993	11.3533
	363	U1486	B	12	3	7	9	113.14	1.81771	47	3	50	6	4.55799	10.8368
	363	U1486	B	12	3	57	59	113.64	1.82338	44	6	50	12	6.75038	12.173
	363	U1486	D	13	1	57	59	114.34	1.83132	39	11	50	22	9.40984	13.4054
	363	U1486	D	13	1	107	109	114.84	1.83699	17	33	50	66	13.894	11.6108
	363	U1486	D	13	2	7	9	115.34	1.84267	6	44	50	88	12.173	6.75038
	363	U1486	B	12	4	119	121	115.77	1.84755	5	45	50	90	11.7941	6.08605
	363	U1486	D	13	2	57	59	115.84	1.84834	12	38	50	76	13.5504	9.84019
	363	U1486	D	13	2	107	109	116.34	1.85401	6	44	50	88	12.173	6.75038
	363	U1486	D	13	3	7	9	116.85	1.8598	41	9	50	18	8.45769	13.0241
	363	U1486	D	13	3	57	59	117.35	1.86547	44	6	50	12	6.75038	12.173
	363	U1486	D	13	3	107	109	117.85	1.87114	49	1	50	2	2	9.47511
	363	U1486	D	13	4	7	9	118.36	1.87693	46	4	50	8	5.35993	11.3533
	363	U1486	D	13	4	57	59	118.86	1.8826	43	7	50	14	7.36267	12.4999
	363	U1486	D	13	4	107	109	119.36	1.88827	50	0	50	0	0	8.5219
	363	U1486	D	13	5	7	9	119.86	1.89395	49	1	50	2	2	9.47511
	363	U1486	B	12	CC			120.02	1.89576	47	3	50	6	4.55799	10.8368
	363	U1486	D	13	5	57	59	120.36	1.89962	49	1	50	2	2	9.47511
	363	U1486	D	13	5	107	109	120.86	1.90529	49	1	50	2	2	9.47511
	363	U1486	D	13	6	7	9	121.36	1.91096	49	1	50	2	2	9.47511
	363	U1486	D	13	6	57	59	121.86	1.91664	49	1	50	2	2	9.47511
	363	U1486	D	13	6	107	109	122.36	1.92231	48	2	50	4	3.65866	10.2229
	363	U1486	D	13	7	7	9	122.86	1.92798	48	2	50	4	3.65866	10.2229
	363	U1486	B	13	2	110	112	122.91	1.92855	49	1	50	2	2	9.47511
	363	U1486	C	14	6	8	10	123.5	1.93524	49	1	50	2	2	9.47511
	363	U1486	C	14	6	58	60	124	1.94092	49	1	50	2	2	9.47511
	363	U1486	C	14	6	108	110	124.5	1.94536	50	0	50	0	0	8.5219
	363	U1486	C	14	7	8	10	125	1.94987	48	2	50	4	3.65866	10.2229
	363	U1486	B	13	4	137	139	126.18	1.96052	50	0	50	0	0	8.5219
	363	U1486	D	14	2	7	9	126.34	1.96197	48	2	50	4	3.65866	10.2229
	363	U1486	D	14	2	60	62	126.84	1.96648	49	1	50	2	2	9.47511
	363	U1486	D	14	2	107	109	127.34	1.97099	49	1	50	2	2	9.47511
	363	U1486	D	14	3	7	9	127.84	1.9755	49	1	50	2	2	9.47511
	363	U1486	D	14	3	57	59	128.34	1.98002	49	1	50	2	2	9.47511
	363	U1486	B	13	6	67	69	128.48	1.98128	50	0	50	0	0	8.5219
	363	U1486	D	14	3	107	109	128.84	1.98453	50	0	50	0	0	8.5219
	363	U1486	D	14	4	7	9	129.34	1.98904	49	1	50	2	2	9.47511
	363	U1486	D	14	4	57	59	129.84	1.99356	50	0	50	0	0	8.5219
	363	U1486	B	13	CC			129.95	1.99455	50	0	50	0	0	8.5219
	363	U1486	D	14	4	107	109	130.34	1.99807	50	0	50	0	0	8.5219
	363	U1486	D	14	5	7	9	130.84	2.00258	50	0	50	0	0	8.5219
	363	U1486	D	14	5	57	59	131.34	2.00709	50	0	50	0	0	8.5219
	363	U1486	D	14	5	107	109	131.84	2.01161	50	0	50	0	0	8.5219
	363	U1486	D	14	6	7	9	132.34	2.01612	76	0	76	0	0	5.76685
	363	U1486	D	14	6	57	59	132.84	2.02063	134	1	135	0.740741	0.740741	3.75005
	363	U1486	B	14	2	92	94	132.96	2.02171	49	1	50	2	2	9.47511
	363	U1486	D	14	6	107	109	133.34	2.02514	50	0	50	0	0	8.5219
	363	U1486	D	14	7	7	9	133.84	2.02966	30	149	179	83.2402	6.20083	4.80404
	363	U1486	C	15	6	58	60	134.36	2.03435	33	83	116	71.5517	8.82653	7.44482
	363	U1486	C	15	6	108	110	134.86	2.03886	38	33	71	46.4789	11.122	11.4835
	363	U1486	C	15	7	10	12	135.38	2.04355	16	50	66	75.7576	11.6599	8.82638
	363	U1486	B	14	4	59	62	135.63	2.04581	15	72	87	82.7586	9.39146	6.6208
	363	U1486	B	14	4	75	77	135.79	2.04725	1	49	50	98	9.47511	2
	363	U1486	B	14	4	107	109	136.11	2.05014	11	31	42	73.8095	15.0193	11.0288
	363	U1486	D	15	1	107	109	136.35	2.05231	24	71	95	74.7368	9.63297	7.71011
	363	U1486	D	15	2	7	9	136.85	2.05682	12	114	126	90.4762	6.51923	4.12411
	363	U1486	D	15	2	57	59	137.35	2.06133	5	45	50	90	11.7941	6.08605
	363	U1486	B	14	5	100	102	137.54	2.06305	20	30	50	60	13.8368	12.4098
	363	U1486	D	15	2	107	109	137.85	2.06585	13	37	50	74	13.6679	10.2431
	363	U1486	D	15	3	7	9	138.35	2.07036	21	29	50	58	13.7783	12.6367
	363	U1486	D	15	3	57	59	138.85	2.07487	16	34	50	68	13.8715	11.3029
	363	U1486	B	14	6	95	97	139.02	2.07641	32	18	50	36	11.8974	13.8952
	363	U1486	D	15	3	107	109	139.35	2.07938	30	20	50	40	12.4098	13.8368
	363	U1486	D	15	4	7	9	139.85	2.0839	14	36	50	72	13.7596	10.6202
	363	U1486	D	15	4	57	59	140.35	2.08841	17	33	50	66	13.894	11.6108
	363	U1486	B	14	CC			140.47	2.08949	12	38	50	76	13.5504	9.84019
	363	U1486	D	15	4	107	109	140.85	2.09292	27	23	50	46	13.0334	13.6042
	363	U1486	D	15	5	7	9	141.35	2.09743	20	30	50	60	13.8368	12.4098
	363	U1486	D	15	5	57	59	141.85	2.10195	13	37	50	74	13.6679	10.2431
	363	U1486	D	15	5	107	109	142.35	2.10646	20	30	50	60	13.8368	12.4098
	363	U1486	D	15	6	7	9	142.85	2.11097	5	45	50	90	11.7941	6.08605
	363	U1486	D	15	6	57	59	143.35	2.11548	0	50	50	100	8.5219	0
	363	U1486	D	15	6	107	109	143.85	2.12	20	30	50	60	13.8368	12.4098
	363	U1486	B	15	2	119	121	143.91	2.12054	20	30	50	60	13.8368	12.4098
	363	U1486	D	15	7	7	9	144.35	2.12451	5	45	50	90	11.7941	6.08605
	363	U1486	B	15	3	57	59	144.79	2.12848	25	25	50	50	13.3557	13.3557
	363	U1486	B	15	3	107	109	145.29	2.13299	2	48	50	96	10.2229	3.65866
	363	U1486	B	15	4	52	54	146.24	2.14157	18	32	50	64	13.8952	11.8974
	363	U1486	D	16	1	107	109	146.67	2.14545	9	41	50	82	13.0241	8.45769
	363	U1486	B	15	4	100	102	146.72	2.1459	4	46	50	92	11.3533	5.35993
	363	U1486	D	16	2	7	9	147.17	2.14996	27	23	50	46	13.0334	13.6042
	363	U1486	D	16	2	57	58	147.67	2.15447	0	50	50	100	8.5219	0.15
	363	U1486	D	16	2	107	108	148.17	2.15899	1	49	50	98	9.47511	2
	363	U1486	D	16	3	7	9	148.67	2.1635	1	49	50	98	9.47511	2
	363	U1486	B	15	6	41	43	149.13	2.16765	0	50	50	100	8.5219	0.15
	363	U1486	D	16	3	57	59	149.17	2.16801	1	49	50	98	9.47511	2
	363	U1486	D	16	3	107	109	149.67	2.17252	19	31	50	62	13.876	12.1636
	363	U1486	D	16	4	12	14	150.17	2.17704	6	44	50	88	12.173	6.75038
	363	U1486	D	16	4	57	59	150.67	2.18155	8	42	50	84	12.7818	7.92999
	363	U1486	B	15	CC			150.89	2.18353	1	49	50	98	9.47511	2
	363	U1486	D	16	4	107	109	151.17	2.18606	7	43	50	86	12.4999	7.36267
	363	U1486	D	16	5	7	9	151.67	2.19057	5	45	50	90	11.7941	6.08605
	363	U1486	D	16	5	58	60	152.17	2.19509	31	19	50	38	12.1636	13.876
	363	U1486	D	16	5	107	109	152.67	2.1996	15	35	50	70	13.8271	10.9731
	363	U1486	D	16	6	7	9	153.17	2.20411	31	19	50	38	12.1636	13.876
	363	U1486	B	16	2	99	101	153.57	2.20772	14	36	50	72	13.7596	10.6202
	363	U1486	D	16	6	57	59	153.67	2.20862	9	41	50	82	13.0241	8.45769
	363	U1486	D	16	6	107	109	154.17	2.21314	8	42	50	84	12.7818	7.92999
	363	U1486	D	16	7	7	9	154.67	2.21765	5	45	50	90	11.7941	6.08605
	363	U1486	C	17	6	58	60	155.13	2.2218	6	44	50	88	12.173	6.75038
	363	U1486	C	17	7	8	10	155.64	2.2264	6	44	50	88	12.173	6.75038
	363	U1486	B	16	4	57	59	156.15	2.23101	20	30	50	60	13.8368	12.4098
	363	U1486	B	16	4	97	99	156.55	2.23462	24	26	50	52	13.4892	13.2038
	363	U1486	B	16	4	107	109	156.65	2.23552	28	22	50	44	12.8444	13.7006
	363	U1486	B	16	5	7	9	157.15	2.24003	14	36	50	72	13.7596	10.6202
	363	U1486	D	17	1	107	109	157.42	2.24247	6	44	50	88	12.173	6.75038
	363	U1486	D	17	2	7	9	157.92	2.24698	7	43	50	86	12.4999	7.36267
	363	U1486	D	17	2	57	59	158.42	2.25149	10	40	50	80	13.2309	8.94988
	363	U1486	D	17	2	107	109	158.92	2.25601	11	39	50	78	13.4054	9.40984
	363	U1486	D	17	3	7	9	159.42	2.26052	10	40	50	80	13.2309	8.94988
	363	U1486	B	16	6	96	98	159.54	2.2616	8	42	50	84	12.7818	7.92999
	363	U1486	D	17	3	57	59	159.92	2.26503	14	36	50	72	13.7596	10.6202
	363	U1486	D	17	3	107	109	160.42	2.26954	6	44	50	88	12.173	6.75038
	363	U1486	D	17	4	7	9	160.92	2.27406	22	28	50	56	13.7006	12.8444
	363	U1486	B	16	CC			160.97	2.27451	3	47	50	94	10.8368	4.55799
	363	U1486	D	17	4	57	59	161.42	2.27857	20	23	43	53.4884	14.5756	14.0034
	363	U1486	D	17	4	107	109	161.92	2.28308	26	24	50	48	13.2038	13.4892
	363	U1486	D	17	5	7	9	162.42	2.28759	23	46	69	66.6667	11.7741	10.0161
	363	U1486	D	17	5	57	59	162.92	2.29211	36	16	52	30.7692	10.9214	13.5674
	363	U1486	D	17	5	109	111	163.42	2.29662	29	23	52	44.2308	12.6415	13.4353
	363	U1486	B	17	2	80	82	163.54	2.2977	28	22	50	44	12.8444	13.7006
	363	U1486	D	17	6	7	9	163.92	2.30113	34	16	50	32	11.3029	13.8715
	363	U1486	D	17	6	57	59	164.42	2.30564	33	12	45	26.6667	10.8251	14.4956
	363	U1486	D	17	6	107	109	164.92	2.31016	68	24	92	26.087	7.93458	9.85159
	363	U1486	B	17	4	7	9	165.81	2.31819	20	38	58	65.5172	12.8863	10.9584
	363	U1486	B	17	4	57	59	166.31	2.3227	77	18	95	18.9474	6.70163	9.11542
	363	U1486	B	17	4	80	82	166.54	2.32478	31	3	34	8.82353	6.5364	14.8967
	363	U1486	B	17	4	107	109	166.81	2.32721	49	7	56	12.5	6.61668	11.4314
	363	U1486	B	17	5	57	59	167.81	2.33624	35	15	50	30	10.9731	13.8271
	363	U1486	B	17	5	107	109	168.31	2.34075	42	8	50	16	7.92999	12.7818
	363	U1486	C	19	1	108	110	168.78	2.34499	36	4	40	10	6.6121	13.6221
	363	U1486	C	19	2	8	10	169.28	2.34951	21	19	40	47.5	14.5663	15.0044
	363	U1486	B	17	6	80	82	169.54	2.35185	13	22	35	62.8571	16.5682	14.025
	363	U1486	C	19	2	58	60	169.78	2.35402	19	31	50	62	13.876	12.1636
	363	U1486	C	19	2	108	110	170.28	2.35853	17	33	50	66	13.894	11.6108
	363	U1486	C	19	3	8	10	170.78	2.36304	9	41	50	82	13.0241	8.45769
	363	U1486	B	17	CC			171.11	2.36602	9	41	50	82	13.0241	8.45769
	363	U1486	C	19	3	58	60	171.28	2.36756	12	38	50	76	13.5504	9.84019
	363	U1486	C	19	3	108	110	171.78	2.37207	17	33	50	66	13.894	11.6108
	363	U1486	C	19	4	8	10	172.28	2.37658	9	41	50	82	13.0241	8.45769
	363	U1486	C	19	4	58	60	172.78	2.38109	12	38	50	76	13.5504	9.84019
	363	U1486	B	18	2	20	22	173.24	2.38525	10	40	50	80	13.2309	8.94988
	363	U1486	C	19	4	108	110	173.28	2.38561	9	41	50	82	13.0241	8.45769
	363	U1486	C	19	5	8	10	173.78	2.39012	9	41	50	82	13.0241	8.45769
	363	U1486	C	19	5	58	60	174.28	2.39463	6	44	50	88	12.173	6.75038
	363	U1486	C	19	5	116	118	174.86	2.39987	15	35	50	70	13.8271	10.9731
	363	U1486	B	18	3	107	109	175.59	2.40645	7	43	50	86	12.4999	7.36267
	363	U1486	B	18	4	7	9	176.09	2.41097	12	38	50	76	13.5504	9.84019
	363	U1486	B	18	4	20	22	176.24	2.41232	6	44	50	88	12.173	6.75038
	363	U1486	B	18	4	57	59	176.59	2.41548	10	40	50	80	13.2309	8.94988
	363	U1486	B	18	4	107	109	177.09	2.41999	22	4	26	15.3846	9.85258	18.7649
	363	U1486	B	18	5	57	59	178.09	2.42902	10	40	50	80	13.2309	8.94988
	363	U1486	C	20	1	62	64	178.34	2.43127	8	42	50	84	12.7818	7.92999
	363	U1486	C	20	1	108	110	178.8	2.43542	35	15	50	30	10.9731	13.8271
	363	U1486	B	18	6	20	22	179.24	2.4394	40	10	50	20	8.94988	13.2309
	363	U1486	C	20	2	8	10	179.3	2.43994	13	37	50	74	13.6679	10.2431
	363	U1486	C	20	2	58	60	179.8	2.44445	7	22	29	75.8621	18.238	12.1876
	363	U1486	C	20	2	108	110	180.3	2.44896	20	30	50	60	13.8368	12.4098
	363	U1486	C	20	3	8	10	180.8	2.45348	3	47	50	94	10.8368	4.55799
	363	U1486	B	18	CC	20	22	181.02	2.45546	5	45	50	90	11.7941	6.08605
	363	U1486	C	20	3	58	60	181.3	2.45799	3	47	50	94	10.8368	4.55799
	363	U1486	C	20	3	108	110	181.8	2.4625	6	44	50	88	12.173	6.75038
	363	U1486	C	20	4	8	10	182.3	2.46701	28	22	50	44	12.8444	13.7006
	363	U1486	C	20	4	58	60	182.8	2.47153	18	32	50	64	13.8952	11.8974
	363	U1486	B	19	1	107	109	183.04	2.47369	7	43	50	86	12.4999	7.36267
	363	U1486	B	19	2	57	59	184.04	2.48272	3	47	50	94	10.8368	4.55799
	363	U1486	B	19	2	80	82	184.27	2.48479	2	48	50	96	10.2229	3.65866
	363	U1486	B	19	2	107	109	184.54	2.48723	3	47	50	94	10.8368	4.55799
	363	U1486	B	19	3	7	9	185.05	2.49183	36	14	50	28	10.6202	13.7596
	363	U1486	B	19	3	57	59	185.55	2.49634	16	34	50	68	13.8715	11.3029
	363	U1486	B	19	4	7	9	186.42	2.5042	8	42	50	84	12.7818	7.92999
	363	U1486	B	19	4	57	59	186.92	2.50871	13	37	50	74	13.6679	10.2431
	363	U1486	B	19	4	80	82	187.15	2.51078	5	45	50	90	11.7941	6.08605
	363	U1486	B	19	4	107	109	187.42	2.51322	8	42	50	84	12.7818	7.92999
	363	U1486	B	19	5	7	9	187.79	2.51656	3	47	50	94	10.8368	4.55799
	363	U1486	B	19	5	57	59	188.29	2.52107	8	42	50	84	12.7818	7.92999
	363	U1486	B	19	6	70	82	188.42	2.52225	6	44	50	88	12.173	6.75038
	363	U1486	B	19	CC			188.6	2.52387	3	47	50	94	10.8368	4.55799
	363	U1486	C	21	1	108	110	188.83	2.52595	3	47	50	94	10.8368	4.55799
	363	U1486	C	21	2	8	10	189.33	2.53046	2	48	50	96	10.2229	3.65866
	363	U1486	C	21	2	58	60	189.83	2.53497	13	11	24	45.8333	17.95	19.0998
	363	U1486	C	21	2	108	110	190.33	2.53948	1	49	50	98	9.47511	2
	363	U1486	C	21	3	8	10	190.83	2.544	14	36	50	72	13.7596	10.6202
	363	U1486	C	21	3	58	60	191.33	2.54851	8	42	50	84	12.7818	7.92999
	363	U1486	C	21	3	108	110	191.83	2.55302	7	43	50	86	12.4999	7.36267
	363	U1486	C	21	4	8	10	192.33	2.55753	9	41	50	82	13.0241	8.45769
	363	U1486	C	21	4	58	60	192.83	2.56205	10	21	31	67.7419	17.7097	13.7973
	363	U1486	C	21	4	108	110	193.33	2.56656	25	25	50	50	13.3557	13.3557
	363	U1486	B	20	2	84	86	193.36	2.56683	36	14	50	28	10.6202	13.7596
	363	U1486	C	21	5	8	10	193.83	2.57107	18	3	21	14.2857	10.1502	21.1962
	363	U1486	C	21	5	58	60	194.33	2.57558	29	5	34	14.7059	8.73403	15.9
	363	U1486	B	20	4	7	9	194.59	2.57793	5	45	50	90	11.7941	6.08605
	363	U1486	C	21	5	108	110	194.83	2.5801	7	43	50	86	12.4999	7.36267
	363	U1486	B	20	4	57	59	195.09	2.58244	0	50	50	100	8.5219	0
	363	U1486	C	21	6	8	10	195.33	2.58461	5	24	29	82.7586	17.7802	10.1164
	363	U1486	B	20	4	107	109	195.59	2.58696	0	50	50	100	8.5219	0.15
	363	U1486	B	20	5	7	9	196.09	2.59147	0	50	50	100	8.5219	0.15
	363	U1486	B	20	4	84	86	196.36	2.59391	3	47	50	94	10.8368	4.55799
	363	U1486	B	20	5	57	59	196.59	2.59598	3	47	50	94	10.8368	4.55799
	363	U1486	B	20	5	107	109	197.09	2.60049	0	50	50	100	8.5219	0.15
	363	U1486	B	20	6	7	9	197.59	2.60501	1	49	50	98	9.47511	2
	363	U1486	C	22	1	108	110	198.85	2.61638	0	50	50	100	8.5219	0.15
	363	U1486	C	22	2	8	10	199.35	2.62089	2	48	50	96	10.2229	3.65866
	363	U1486	B	20	6	84	86	199.36	2.62098	0	50	50	100	8.5219	0.15
	363	U1486	C	22	2	58	60	199.85	2.6254	4	46	50	92	11.3533	5.35993
	363	U1486	C	22	2	108	110	200.35	2.62992	14	25	39	64.1026	15.7351	13.2059
	363	U1486	C	22	3	8	10	200.85	2.63443	6	44	50	88	12.173	6.75038
	363	U1486	B	20	CC			200.97	2.63551	11	39	50	78	13.4054	9.40984
	363	U1486	C	22	3	58	60	201.35	2.63894	5	45	50	90	11.7941	6.08605
	363	U1486	C	22	3	108	110	201.85	2.64345	0	50	50	100	8.5219	0.15
	363	U1486	C	22	4	8	10	202.35	2.64797	2	48	50	96	10.2229	3.65866
	363	U1486	C	22	4	58	60	202.85	2.65248	0	50	50	100	8.5219	0.15
	363	U1486	C	22	4	108	110	203.35	2.65699	0	50	50	100	8.5219	0.15
	363	U1486	C	22	5	8	10	203.85	2.6615	5	45	50	90	11.7941	6.08605
	363	U1486	B	21	2	44	46	204.2	2.66466	6	44	50	88	12.173	6.75038
	363	U1486	C	22	5	58	60	204.35	2.66602	9	41	50	82	13.0241	8.45769
	363	U1486	C	22	5	108	110	204.85	2.67053	7	43	50	86	12.4999	7.36267
	363	U1486	C	22	6	8	10	205.35	2.67504	4	46	50	92	11.3533	5.35993
	363	U1486	B	21	4	44	46	207.2	2.69174	4	46	50	92	11.3533	5.35993
	363	U1486	B	21	6	44	46	210.2	2.71881	4	46	50	92	11.3533	5.35993
	363	U1486	B	21	CC	44	46	211.78	2.73307	5	45	50	90	11.7941	6.08605
	363	U1486	B	22	2	80	82	215.37	2.76547	13	37	50	74	13.6679	10.2431
	363	U1486	B	22	4	80	82	218.37	2.79255	7	43	50	86	12.4999	7.36267
	363	U1486	B	22	6	80	82	221.37	2.81962	7	43	50	86	12.4999	7.36267
	363	U1486	B	22	CC			222.81	2.83262	4	46	50	92	11.3533	5.35993
	363	U1486	B	23	1	40	42	224.87	2.85121	3	47	50	94	10.8368	4.55799
	363	U1486	B	23	4	40	42	227.88	2.87838	0	30	30	100	13.4716	0.15
	363	U1486	B	23	CC			228.56	2.88451	0	20	20	100	18.9815	0.15
