# Supplementary material for: Coiling directions in the planktonic foraminifer Pulleniatina: A complex eco-evolutionary dynamic spanning millions of years
Source: PLoS One. 2021 Apr 13;16(4):e0249113. doi: 10.1371/journal.pone.0249113 (PMC8043407; doi:10.1371/journal.pone.0249113)
Supplement: S5 Table — Age model is constructed by linear interpolation through the mid-points of magnetic reversals documented in Ref. [51] on the CSF-A scale. The Brunhes / Matuyama reversal is omitted. (XLSX) [file pone.0249113.s006.xlsx]

## Sheet: Sheet1
	S5 Table. Age model for IODP Hole U1483A
	Hole on splice	Event	Age (Ma)	Midpoint depth (CSF-A) (m)
		Core top	0	0
	U1483A	C1r.1r: Upper Jaramillo	0.988	96.14
	U1483A	C1r.1n: Lower Jaramillo	1.072	103.59
	U1483A	C1r.3r: Upper Olduvai	1.778	169.5
	U1483A	C2n: Lower Olduvai	1.945	187.93
	U1483A	C2r.2r: Matuyama / Gauss	2.581	226.15
	U1483A	Core bottom	3.689	292.72
