# Supplementary material for: Coiling directions in the planktonic foraminifer Pulleniatina: A complex eco-evolutionary dynamic spanning millions of years
Source: PLoS One. 2021 Apr 13;16(4):e0249113. doi: 10.1371/journal.pone.0249113 (PMC8043407; doi:10.1371/journal.pone.0249113)
Supplement: S6 Table — Data from this study include sample weights. Shipboard data are from Ref [51] with depths re-calculated from the affine table in Ref [51]. Age model by linear interpolation from paleomagnetic reversals in Ref [51] as given in S5 Table. (XLSX) [file pone.0249113.s007.xlsx]

## Sheet: Weights
	S6 Table. Combined shipboard and new Pulleniatina coiling data from IODP Hole U1483A
	Exp	Site	Hole	Core (APC)	Section	Top Offset (cm)	Bottom Offset (cm)	Top section depth CSF-B scale (m)	Depth CSF-B scale (m)	Age by linear interpolation (Ma)	Total dry weight (g)	>63 μm weight (g)	>150 μm weight (g)	Sinistral Pulleniatina (n)	Dextral Pulleniatina (n)	Total count (n)	% Dextral Pulleniatina	Upper 95% Confidence Interval	Lower 95% Confidence Interval
	CORE TOP								0	0										Key
	363	U1483	A	1	2	50	52	1.495	1.995	0.0205233	N/A	N/A	N/A	0	50	50	100	8.5219	0.15	Age model tie point levels
	363	U1483	A	1	4	50	52	4.484	4.984	0.0512723	N/A	N/A	N/A	0	50	50	100	8.5219	0.15	New data, this study
	363	U1483	A	1	6	50	52	7.474	7.974	0.0820316	N/A	N/A	N/A	0	50	50	100	8.5219	0.15	Shipboard data, depths re-calculated from affine table
	363	U1483	A	1	CC			8.43	8.43	0.0867226	N/A	N/A	N/A	0	50	50	100	8.5219	0.15	Data not available
	363	U1483	A	2	2	50	52	10.024	10.524	0.108264	N/A	N/A	N/A	3	47	50	94	10.8368	4.55799
	363	U1483	A	2	4	50	52	12.871	13.371	0.137553	N/A	N/A	N/A	2	48	50	96	10.2229	3.65866
	363	U1483	A	2	CC			17.825	17.825	0.183373	N/A	N/A	N/A	0	50	50	100	8.5219	0.15
	363	U1483	A	3	2	50	52	19.534	20.034	0.206097	N/A	N/A	N/A	0	50	50	100	8.5219	0.15
	363	U1483	A	3	4	50	52	22.401	22.901	0.235591	N/A	N/A	N/A	0	50	50	100	8.5219	0.15
	363	U1483	A	3	6	50	52	25.268	25.768	0.265085	N/A	N/A	N/A	0	50	50	100	8.5219	0.15
	363	U1483	A	3	CC			27.361	27.361	0.281473	N/A	N/A	N/A	0	50	50	100	8.5219	0.15
	363	U1483	A	4	2	50	52	28.92	29.42	0.302655	N/A	N/A	N/A	0	50	50	100	8.5219	0.15
	363	U1483	A	4	4	50	52	31.56	32.06	0.329813	N/A	N/A	N/A	0	50	50	100	8.5219	0.15
	363	U1483	A	4	6	50	52	34.199	34.699	0.356962	N/A	N/A	N/A	1	49	50	98	9.47511	2
	363	U1483	A	4	CC			36.672	36.672	0.377259	N/A	N/A	N/A	0	50	50	100	8.5219	0.15
	363	U1483	A	5	3	50	52	39.775	40.275	0.414324	N/A	N/A	N/A	0	50	50	100	8.5219	0.15
	363	U1483	A	5	5	50	52	42.469	42.969	0.442038	N/A	N/A	N/A	0	50	50	100	8.5219	0.15
	363	U1483	A	5	7	50	52	45.21	45.71	0.470236	N/A	N/A	N/A	0	50	50	100	8.5219	0.15
	363	U1483	A	5	CC			46.333	46.333	0.476645	N/A	N/A	N/A	0	50	50	100	8.5219	0.15
	363	U1483	A	6	2	50	52	47.959	48.459	0.498516	N/A	N/A	N/A	1	49	50	98	9.47511	2
	363	U1483	A	6	4	50	52	50.666	51.166	0.526364	N/A	N/A	N/A	1	49	50	98	9.47511	2
	363	U1483	A	6	6	50	52	53.393	53.893	0.554418	N/A	N/A	N/A	0	50	50	100	8.5219	0.15
	363	U1483	A	6	CC			55.87	55.87	0.574756	N/A	N/A	N/A	1	49	50	98	9.47511	2
	363	U1483	A	7	2	50	52	57.44	57.94	0.596051	N/A	N/A	N/A	2	48	50	96	10.2229	3.65866
	363	U1483	A	7	4	50	52	60.119	60.619	0.623611	N/A	N/A	N/A	2	48	50	96	10.2229	3.65866
	363	U1483	A	7	6	51	53	62.789	63.299	0.651181	N/A	N/A	N/A	2	48	50	96	10.2229	3.65866
	363	U1483	A	7	CC			65.194	65.194	0.670675	N/A	N/A	N/A	1	49	50	98	9.47511	2
	363	U1483	A	8	2	50	52	66.99	67.49	0.694295	N/A	N/A	N/A	0	50	50	100	8.5219	0.15
	363	U1483	A	8	4	50	52	69.684	70.184	0.722009	N/A	N/A	N/A	1	49	50	98	9.47511	2
	363	U1483	A	8	6	50	52	72.368	72.868	0.749621	N/A	N/A	N/A	1	49	50	98	9.47511	2
	363	U1483	A	8	CC			74.898	74.898	0.770504	N/A	N/A	N/A	1	49	50	98	9.47511	2
	363	U1483	A	9	2	50	52	76.431	76.931	0.791418	N/A	N/A	N/A	0	50	50	100	8.5219	0.15
	363	U1483	A	9	2	88	90	76.431	77.311	0.795328	10.69	1.14	0.84	1	49	50	98	9.47511	2
	363	U1483	A	9	2	125	127	76.431	77.681	0.799134	9.73	0.87	0.62	1	49	50	98	9.47511	2
	363	U1483	A	9	3	13	15	77.772	77.902	0.801407	8.57	0.77	0.54	2	48	50	96	10.2229	3.65866
	363	U1483	A	9	3	51	53	77.772	78.282	0.805317	9.99	0.73	0.48	0	50	50	100	8.5219	0.15
	363	U1483	A	9	3	88	90	77.772	78.652	0.809123	10.25	0.86	0.61	3	47	50	94	10.8368	4.55799
	363	U1483	A	9	3	126	128	77.772	79.032	0.813032	10.77	1.06	0.77	0	50	50	100	8.5219	0.15
	363	U1483	A	9	4	12	14	79.113	79.233	0.8151	9.33	0.77	0.55	0	109	109	100	4.08892	0.15
	363	U1483	A	9	4	50	52	79.113	79.613	0.819009	N/A	N/A	0.79	48	26	74	35.1351	9.92114	11.3884
	363	U1483	A	9	4	88	90	79.113	79.993	0.822918	12.8	0.95	0.69	52	76	128	59.375	8.66549	8.11916
	363	U1483	A	9	4	125	127	79.113	80.363	0.826725	9.06	0.67	0.45	15	91	106	85.8491	8.00486	5.49729
	363	U1483	A	9	5	13	15	80.454	80.584	0.828998	9.68	0.74	0.47	4	102	106	96.2264	5.83998	2.60653
	363	U1483	A	9	5	52	54	80.454	80.974	0.83301	10.86	0.92	0.59	11	77	88	87.5	8.67968	5.54254
	363	U1483	A	9	5	87	89	80.454	81.324	0.836611	8.59	0.79	0.54	18	62	80	77.5	10.3705	7.85044
	363	U1483	A	9	5	125	127	80.454	81.704	0.84052	10.72	0.88	0.58	12	115	127	90.5512	6.47403	4.09281
	363	U1483	A	9	6	13	15	81.795	81.925	0.842794	10.88	0.8	0.55	3	47	50	94	10.8368	4.55799
	363	U1483	A	9	6	50	52	81.795	82.295	0.8466	N/A	N/A	0.3	8	92	100	92	7.20775	4.10018
	363	U1483	A	9	7	0	2	83.136	83.136	0.855252	9.92	0.68	0.45	39	26	65	40	11.0408	12.1569
	363	U1483	A	9	CC			84.287	84.287	0.867092	N/A	N/A	2.36	1	95	96	98.9583	5.18935	1.04167
	363	U1483	A	10	1	0	2	84.6	84.6	0.870312	8.97	0.92	0.67	5	207	212	97.6415	3.19823	1.50236
	363	U1483	A	10	1	100	102	84.6	85.6	0.8806	9.14	0.7	0.46	0	50	50	100	8.5219	0.15
	363	U1483	A	10	2	50	52	85.923	86.423	0.889066	N/A	N/A	N/A	3	47	50	94	10.8368	4.55799
	363	U1483	A	10	3	2	4	87.247	87.267	0.897749	10.24	0.96	0.69	3	47	50	94	10.8368	4.55799
	363	U1483	A	10	3	101	103	87.247	88.257	0.907933	9.98	0.47	0.3	3	47	50	94	10.8368	4.55799
	363	U1483	A	10	4	50	52	88.57	89.07	0.916297	N/A	N/A	N/A	1	49	50	98	9.47511	2
	363	U1483	A	10	5	0	2	89.894	89.894	0.924774	11.7	0.79	0.53	3	47	50	94	10.8368	4.55799
	363	U1483	A	10	5	100	102	89.894	90.894	0.935061	10.23	1.02	0.73	9	41	50	82	13.0241	8.45769
	363	U1483	A	10	6	50	52	91.217	91.717	0.943528	N/A	N/A	N/A	0	50	50	100	8.5219	0.15
	363	U1483	A	10	7	0	2	92.55	92.55	0.952097	10.24	0.54	0.33	1	49	50	98	9.47511	2
	363	U1483	A	10	CC			93.779	93.779	0.96474	N/A	N/A	N/A	14	36	50	72	13.7596	10.6202
	363	U1483	A	11	1	0	2	94.1	94.1	0.968042	10.13	0.72	0.48	1	49	50	98	9.47511	2
	363	U1483	A	11	1	100	102	94.1	95.1	0.97833	10.5	1.02	0.72	16	34	50	68	13.8715	11.3029
	363	U1483	A	11	2	50	52	95.488	95.988	0.987465	N/A	N/A	N/A	1	49	50	98	9.47511	2
	UPPER JARAMILLO								96.0398	0.988
	363	U1483	A	11	3	2.5	4.5	96.877	96.902	0.998213	8.2	0.74	0.5	11	39	50	78	13.4054	9.40984
	363	U1483	A	11	3	102	104	96.877	97.897	1.01	10.24	0.98	0.71	5	45	50	90	11.7941	6.08605
	363	U1483	A	11	4	50	52	98.275	98.775	1.0204	N/A	N/A	N/A	1	49	50	98	9.47511	2
	363	U1483	A	11	5	0	2	99.654	99.654	1.03082	10.66	0.61	0.38	4	46	50	92	11.3533	5.35993
	363	U1483	A	11	5	100	102	99.654	100.654	1.04267	10.95	0.8	0.5	4	46	50	92	11.3533	5.35993
	363	U1483	A	11	6	50	52	101.042	101.542	1.05319	N/A	N/A	N/A	2	48	50	96	10.2229	3.65866
	LOWER JARAMILLO								103.125	1.072
	363	U1483	A	11	CC			103.382	103.382	1.07469	N/A	N/A	N/A	1	49	50	98	9.47511	2
	363	U1483	A	12	2	49	51	104.959	105.449	1.09672	N/A	N/A	N/A	1	49	50	98	9.47511	2
	363	U1483	A	12	4	49	51	107.722	108.212	1.12617	N/A	N/A	N/A	3	47	50	94	10.8368	4.55799
	363	U1483	A	12	6	49	51	110.486	110.976	1.15563	N/A	N/A	N/A	2	48	50	96	10.2229	3.65866
	363	U1483	A	12	CC			112.868	112.868	1.1758	N/A	N/A	N/A	4	46	50	92	11.3533	5.35993
	363	U1483	A	13	2	49	51	114.41	114.9	1.19746	N/A	N/A	N/A	10	40	50	80	13.2309	8.94988
	363	U1483	A	13	4	49	51	117.067	117.557	1.22578	N/A	N/A	N/A	1	49	50	98	9.47511	2
	363	U1483	A	13	6	49	51	119.705	120.195	1.2539	N/A	N/A	N/A	1	49	50	98	9.47511	2
	363	U1483	A	13	CC			122.252	122.252	1.27583	N/A	N/A	N/A	1	49	50	98	9.47511	2
	363	U1483	A	14	2	49	51	124.028	124.518	1.29999	N/A	N/A	N/A	0	50	50	100	8.5219	0.15
	363	U1483	A	14	4	49	51	126.836	127.326	1.32992	N/A	N/A	N/A	0	50	50	100	8.5219	0.15
	363	U1483	A	14	6	49	51	129.654	130.144	1.35996	N/A	N/A	N/A	6	44	50	88	12.173	6.75038
	363	U1483	A	14	CC			132.051	132.051	1.38028	N/A	N/A	N/A	5	45	50	90	11.7941	6.08605
	363	U1483	A	15	2	49	51	133.411	133.901	1.4	N/A	N/A	N/A	4	46	50	92	11.3533	5.35993
	363	U1483	A	15	4	49	51	136.125	136.615	1.42893	N/A	N/A	N/A	9	41	50	82	13.0241	8.45769
	363	U1483	A	15	CC			141.386	141.386	1.47979	N/A	N/A	N/A	0	50	50	100	8.5219	0.15
	363	U1483	A	16	2	49	51	142.984	143.474	1.50205	N/A	N/A	N/A	1	49	50	98	9.47511	2
	363	U1483	A	16	4	49	51	145.809	146.299	1.53216	N/A	N/A	N/A	1	49	50	98	9.47511	2
	363	U1483	A	16	6	49	51	148.557	149.047	1.56145	N/A	N/A	N/A	1	49	50	98	9.47511	2
	363	U1483	A	16	CC			151.032	151.032	1.58261	N/A	N/A	N/A	0	50	50	100	8.5219	0.15
	363	U1483	A	17	2	49	51	152.443	152.933	1.60288	N/A	N/A	N/A	1	49	50	98	9.47511	2
	363	U1483	A	17	4	49	51	155.22	155.71	1.63248	N/A	N/A	N/A	12	38	50	76	13.5504	9.84019
	363	U1483	A	17	6	49	51	157.933	158.423	1.6614	N/A	N/A	N/A	0	50	50	100	8.5219	0.15
	363	U1483	A	17	CC			160.372	160.372	1.68217	N/A	N/A	N/A	9	41	50	82	13.0241	8.45769
	363	U1483	A	18	2	49	51	161.988	162.478	1.70462	N/A	N/A	N/A	24	26	50	52	13.4892	13.2038
	363	U1483	A	18	4	49	51	164.912	165.402	1.73579	N/A	N/A	N/A	6	44	50	88	12.173	6.75038
	363	U1483	A	18	6	49	51	167.728	168.218	1.76581	N/A	N/A	N/A	49	1	50	2	2	9.47511
	UPPER OLDUVAI								169.362	1.778
	363	U1483	A	18	CC			170.051	170.051	1.78434	N/A	N/A	N/A	17	33	50	66	13.894	11.6108
	363	U1483	A	19	2	50	52	171.448	171.948	1.80181	N/A	N/A	N/A	39	11	50	22	9.40984	13.4054
	363	U1483	A	19	4	50	52	174.21	174.71	1.82725	N/A	N/A	N/A	14	36	50	72	13.7596	10.6202
	363	U1483	A	19	6	50	52	178.78	179.28	1.86933	N/A	N/A	N/A	48	2	50	4	3.65866	10.2229
	363	U1483	A	19	CC			179.382	179.382	1.87027	N/A	N/A	N/A	44	6	50	12	6.75038	12.173
	363	U1483	A	20	2	50	52	180.937	181.437	1.88919	N/A	N/A	N/A	49	1	50	2	2	9.47511
	363	U1483	A	20	4	50	52	183.373	183.873	1.91162	N/A	N/A	N/A	30	0	30	0	0	13.4716
	363	U1483	A	20	6	50	52	186.142	186.642	1.93712	N/A	N/A	N/A	46	4	50	8	5.35993	11.3533
	LOWER OLDUVAI								187.498	1.945
	363	U1483	A	20	CC			188.882	188.882	1.96819	N/A	N/A	N/A	47	3	50	6	4.55799	10.8368
	363	U1483	A	21	2	50	52	190.474	190.974	2.00323	N/A	N/A	N/A	45	5	50	10	6.08605	11.7941
	363	U1483	A	21	4	16	18	193.231	193.391	2.04372	N/A	N/A	N/A	47	3	50	6	4.55799	10.8368
	363	U1483	A	21	6	50	52	196.038	196.538	2.09644	N/A	N/A	N/A	22	28	50	56	13.7006	12.8444
	363	U1483	A	21	CC			198.542	198.542	2.13001	N/A	N/A	N/A	21	29	50	58	13.7783	12.6367
	363	U1483	A	22	2	130	132	199.96	201.26	2.17554	N/A	N/A	N/A	4	46	50	92	11.3533	5.35993
	363	U1483	A	22	4	50	52	202.641	203.141	2.20706	N/A	N/A	N/A	37	13	50	26	10.2431	13.6679
	363	U1483	A	22	6	50	52	205.381	205.881	2.25296	N/A	N/A	N/A	5	45	50	90	11.7941	6.08605
	363	U1483	A	22	CC			207.938	207.938	2.28742	N/A	N/A	N/A	4	46	50	92	11.3533	5.35993
	363	U1483	A	23	2	50	52	209.46	209.96	2.32129	N/A	N/A	N/A	23	27	50	54	13.6042	13.0334
	363	U1483	A	23	4	50	52	212.18	212.68	2.36686	N/A	N/A	N/A	33	17	50	34	11.6108	13.894
	363	U1483	A	23	6	50	52	214.967	215.467	2.41354	N/A	N/A	N/A	9	41	50	82	13.0241	8.45769
	363	U1483	A	23	CC			217.552	217.552	2.44847	N/A	N/A	N/A	5	45	50	90	11.7941	6.08605
	363	U1483	A	24	2	50	52	218.832	219.332	2.47829	N/A	N/A	N/A	2	48	50	96	10.2229	3.65866
	363	U1483	A	24	4	50	52	221.546	222.046	2.52376	N/A	N/A	N/A	1	49	50	98	9.47511	2
	363	U1483	A	24	6	50	52	224.222	224.722	2.56859	N/A	N/A	N/A	1	49	50	98	9.47511	2
	GAUSS / MATUYAMA								225.463	2.581
	363	U1483	A	24	CC			226.861	226.861	2.60442	N/A	N/A	N/A	4	46	50	92	11.3533	5.35993
	363	U1483	A	25	2	50	52	228.414	228.914	2.63881	N/A	N/A	N/A	2	48	50	96	10.2229	3.65866
	363	U1483	A	25	4	50	52	231.165	231.665	2.6849	N/A	N/A	N/A	0	50	50	100	8.5219	0.15
	363	U1483	A	25	6	50	52	233.849	234.349	2.72986	N/A	N/A	N/A	32	18	50	36	11.8974	13.8952
	363	U1483	A	25	CC			236.327	236.327	2.763	N/A	N/A	N/A	28	22	50	44	12.8444	13.7006
	363	U1483	A	26	2	50	52	237.775	238.275	2.79563	N/A	N/A	N/A	1	49	50	98	9.47511	2
	363	U1483	A	26	4	50	52	240.396	240.896	2.83954	N/A	N/A	N/A	0	50	50	100	8.5219	0.15
	363	U1483	A	26	6	50	52	243.075	243.575	2.88442	N/A	N/A	N/A	5	45	50	90	11.7941	6.08605
