# Supplementary material for: Coiling directions in the planktonic foraminifer Pulleniatina: A complex eco-evolutionary dynamic spanning millions of years
Source: PLoS One. 2021 Apr 13;16(4):e0249113. doi: 10.1371/journal.pone.0249113 (PMC8043407; doi:10.1371/journal.pone.0249113)
Supplement: S7 Table — (XLSX) [file pone.0249113.s008.xlsx]

## Sheet: Sheet1
	S7 Table. Pulleniatina absolute abundances and flux calculations from Windows W1-W5
	Exp	Site	Hole	Core (APC)	Section	Top Offset (cm)	Bottom Offset (cm)	Depth below sea floor (CSF-A or CCSF scale) (m)	Age (Ma)	>150 µm Sample Weight (g)	Split Sample Weight (g)	Sinistral in split (n)	Dextral in split (n)	Sinistral in sample (n)	Dextral in sample (n)	Sinistral flux per m2 per day	Dextral flux per m2 per day	Total flux per m2 per day	Total depth range for window (cm)	Total time range per window (Ma)	Time to deposit 2 cm deep sample (yr)
	WINDOW W1
	363	U1483	A	9	4	12	14	79.233	0.8151	0.55	0.13	0	109	0	461.154	0	12.2983	12.2983	536.7	0.0552124	205.748
	363	U1483	A	9	4	50	52	79.613	0.819009	0.79	0.18	48	26	210.667	114.111	5.61815	3.04317	8.66132
	363	U1483	A	9	4	88	90	79.993	0.822918	0.69	0.15	52	76	239.2	349.6	6.37909	9.32329	15.7024
	363	U1483	A	9	4	125	127	80.363	0.826725	0.45	0.12	15	91	56.25	341.25	1.5001	9.10061	10.6007
	363	U1483	A	9	5	13	15	80.584	0.828998	0.47	0.12	4	102	15.6667	399.5	0.417806	10.654	11.0718
	363	U1483	A	9	5	52	54	80.974	0.83301	0.59	0.18	11	77	36.0556	252.389	0.961546	6.73082	7.69236
	363	U1483	A	9	5	87	89	81.324	0.836611	0.54	0.13	18	62	74.7692	257.538	1.99398	6.86815	8.86213
	363	U1483	A	9	5	125	127	81.704	0.84052	0.58	0.16	12	115	43.5	416.875	1.16008	11.1174	12.2775
	363	U1483	A	9	6	13	15	81.925	0.842794	0.55	0.14	3	47	11.7857	184.643	0.314307	4.92414	5.23844
	363	U1483	A	9	6	50	52	82.295	0.8466	0.3	0.14	8	92	17.1429	197.143	0.457173	5.25749	5.71467
	363	U1483	A	9	7	0	2	83.136	0.855252	0.45	0.12	39	26	146.25	97.5	3.90026	2.60017	6.50043
	363	U1483	A	9	CC			84.287	0.867092	0.541818	0.12	1	95	4.51515	428.939	0.120412	11.4391	11.5596
	363	U1483	A	10	1	0	2	84.6	0.870312	0.67	0.19	5	207	17.6316	729.947	0.470207	19.4666	19.9368
											Number of times split
	WINDOW W2
	363	U1486	B	6	4	7	9	52.82	0.819303		3	3	240	24	1920	0.278484	22.2787	22.5572	463	0.10947	472.873
	363	U1486	D	7	1	57	59	53.45	0.834198		3	2	62	16	496	0.185656	5.75533	5.94098
	363	U1486	D	7	1	107	109	53.95	0.84602		3	2	104	16	832	0.185656	9.6541	9.83975
	363	U1486	D	7	2	7	9	54.45	0.857842		3	12	69	96	552	1.11393	6.40512	7.51906
	363	U1486	D	7	2	57	59	54.95	0.869664		3	58	129	464	1032	5.38401	11.9748	17.3588
	363	U1486	D	7	2	107	109	55.45	0.881485		3	4	210	32	1680	0.371311	19.4938	19.8652
	363	U1486	D	7	3	7	9	55.95	0.893307		3	0	110	0	880	0	10.2111	10.2111
	363	U1486	D	7	3	57	59	56.45	0.905129		3	49	132	392	1056	4.54856	12.2533	16.8018
	363	U1486	D	7	3	107	109	56.95	0.916951		3	4	231	32	1848	0.371311	21.4432	21.8145
	363	U1486	D	7	4	7	9	57.45	0.928773		3	3	278	24	2224	0.278484	25.8061	26.0846
										>150 µm Sample Weight (g)	Split Sample Weight (g)
	WINDOW W3
	363	U1486	D	10	2	57	59	85.36	1.39107	1.68	0.2	51	172	428.4	1444.8	7.40542	24.9751	32.3805	440	0.0698321	317.419
	363	U1486	D	10	2	107	109	85.86	1.399	1.11	0.18	68	153	419.333	943.5	7.24869	16.3095	23.5582
	363	U1486	D	10	3	7	9	86.36	1.40694	0.96	0.14	174	35	1193.14	240	20.6249	4.14869	24.7736
	363	U1486	D	10	3	57	59	86.86	1.41487	1.15	0.17	80	37	541.176	250.294	9.35489	4.32664	13.6815
	363	U1486	D	10	3	107	109	87.36	1.42281	1.88	0.15	121	88	1516.53	1102.93	26.2151	19.0655	45.2807
	363	U1486	D	10	4	7	9	87.86	1.43074	1.25	0.18	58	132	402.778	916.667	6.9625	15.8457	22.8082
	363	U1486	D	10	4	57	59	88.36	1.43868	1.03	0.16	202	30	1300.37	193.125	22.4786	3.3384	25.817
	363	U1486	B	9	CC			88.72	1.44439			39	11
	363	U1486	D	10	4	107	109	88.86	1.44661	0.98	0.14	41	139	287	973	4.96114	16.8195	21.7806
	363	U1486	D	10	5	7	9	89.36	1.45455			32	18
	363	U1486	B	10	1	57	59	89.76	1.4609	1.59	0.12	87	50	1152.75	662.5	19.9267	11.4521	31.3788
											Number of times split
	WINDOW W4
	363	U1486	D	14	6	7	9	132.34	2.01612		2	76	0	304	0	9.24109	0	9.24109	451	0.0407033	180.502
	363	U1486	D	14	6	57	59	132.84	2.02063		2	134	1	536	4	16.2935	0.121593	16.4151
	363	U1486	B	14	2	92	94	132.96	2.02171
	363	U1486	D	14	6	107	109	133.34	2.02514		2	50	0	200	0	6.07966	0	6.07966
	363	U1486	D	14	7	7	9	133.84	2.02966		2	33	83	132	332	4.01258	10.0922	14.1048
	363	U1486	C	15	6	58	60	134.36	2.03435		3	30	149	240	1192	7.2956	36.2348	43.5304
	363	U1486	C	15	6	108	110	134.86	2.03886		2	38	33	152	132	4.62055	4.01258	8.63312
	363	U1486	C	15	7	10	12	135.38	2.04355		2	16	50	64	200	1.94549	6.07966	8.02516
	363	U1486	B	14	4	59	62	135.63	2.04581		2	15	72	60	288	1.8239	8.75472	10.5786
	363	U1486	B	14	4	75	77	135.79	2.04725
	363	U1486	B	14	4	107	109	136.11	2.05014		2	11	31	44	124	1.33753	3.76939	5.10692
	363	U1486	D	15	1	107	109	136.35	2.05231		2	24	71	96	284	2.91824	8.63312	11.5514
	363	U1486	D	15	2	7	9	136.85	2.05682		2	12	114	48	456	1.45912	13.8616	15.3208
										>150 um Sample Weight (g)	Split Sample Weight (g)
	WINDOW W5
	363	U1486	D	17	5	7	9	162.42	2.28759	1.5	0.48	23	46	71.875	143.75	2.18488	4.36976	6.55464	736	0.0664249	180.502
	363	U1486	D	17	5	57	59	162.92	2.29211	1.19	0.92	36	16	46.5652	20.6957	1.4155	0.629113	2.04462
	363	U1486	D	17	5	109	111	163.42	2.29662	1.16	0.66	29	23	50.9697	40.4242	1.54939	1.22883	2.77822
	363	U1486	B	17	2	80	82	163.54	2.2977
	363	U1486	D	17	6	7	9	163.92	2.30113	0.83	0.74	34	16	38.1351	17.9459	1.15924	0.545527	1.70477
	363	U1486	D	17	6	57	59	164.42	2.30564	2.11	2.11	33	12	33	12	1.00314	0.36478	1.36792
	363	U1486	D	17	6	107	109	164.92	2.31016	1.72	1.72	68	24	68	24	2.06709	0.72956	2.79665
	363	U1486	B	17	4	7	9	165.81	2.31819	1.59	1.59	20	38	20	38	0.607966	1.15514	1.7631
	363	U1486	B	17	4	57	59	166.31	2.3227	0.61	0.61	77	18	77	18	2.34067	0.54717	2.88784
	363	U1486	B	17	4	80	82	166.54	2.32478
	363	U1486	B	17	4	107	109	166.81	2.32721	2.13	0.85	49	7	122.788	17.5412	3.73256	0.533222	4.26578
	363	U1486	B	17	5	57	59	167.81	2.33624	1.32	1.05	35	15	44	18.8571	1.33753	0.573226	1.91075
	363	U1486	B	17	5	107	109	168.31	2.34075	1.18	0.35	28	6	94.4	20.2286	2.8696	0.614915	3.48452
	363	U1486	C	19	1	108	110	168.78	2.34499	1.27	1.27	36	4	36	4	1.09434	0.121593	1.21593
	363	U1486	C	19	2	8	10	169.28	2.34951	1.52	1.52	21	19	21	19	0.638365	0.577568	1.21593
	363	U1486	B	17	6	80	82	169.54	2.35185
	363	U1486	C	19	2	58	60	169.78	2.35402	1.05	0.25	19	31	79.8	130.2	2.42579	3.95786	6.38365
