# Supplementary material for: Coiling directions in the planktonic foraminifer Pulleniatina: A complex eco-evolutionary dynamic spanning millions of years
Source: PLoS One. 2021 Apr 13;16(4):e0249113. doi: 10.1371/journal.pone.0249113 (PMC8043407; doi:10.1371/journal.pone.0249113)
Supplement: S8 Table — Pairwise statistical tests for differences between sinistral and dextral populations for size, δ13C and δ18O are included. (XLSX) [file pone.0249113.s009.xlsx]

## Sheet: Sheet1
	S8 Table. Sinistral and dextral Pulleniatina size and stable isotope data from Windows W1-W5
	WINDOW W1: Sample U1483A/9H/4, 88-90 cm								WINDOW W2: Sample U1486D/7H/2, 57-59 cm								WINDOW W3: Sample U1486D/10H/3, 107-109 cm								WINDOW W4: Sample U1486C/15H/6, 58-60 cm								WINDOW W5: Sample U1486D/10H/3, 107-109 cm
	Specimen	Coiling direction	Sinistral area (µm^2)	Dextral area (µm^2)	Sinistral δ13C (VPDB)	Dextral δ13C (VPDB)	Sinistral δ18O (VPDB)	Dextral δ18O (VPDB)	Specimen	Coiling direction	Sinistral area (µm^2)	Dextral area (µm^2)	Sinistral δ13C (VPDB)	Dextral δ13C (VPDB)	Sinistral δ18O (VPDB)	Dextral δ18O (VPDB)	Specimen	Coiling direction	Sinistral area (µm^2)	Dextral area (µm^2)	Sinistral δ13C (VPDB)	Dextral δ13C (VPDB)	Sinistral δ18O (VPDB)	Dextral δ18O (VPDB)	Specimen	Coiling direction	Sinistral area (µm^2)	Dextral area (µm^2)	Sinistral δ13C (VPDB)	Dextral δ13C (VPDB)	Sinistral δ18O (VPDB)	Dextral δ18O (VPDB)	Specimen	Coiling direction	Sinistral area (µm^2)	Dextral area (µm^2)	Sinistral δ13C (VPDB)	Dextral δ13C (VPDB)	Sinistral δ18O (VPDB)	Dextral δ18O (VPDB)
	1	S	167712		1.051		-0.552		1	S	262230		0.746		-1.122		1	S	231803		0.704		-1.334		1	S	217462		0.836		-1.503		1	S	122820		0.779		-1.636		Key
	2	S	253995		1.035		-0.62		2	S	162569		0.578		-1.025		2	S	245724		0.676		-0.768		2	S	271456		0.402		-1.191		2	S	142155		0.431		-1.516		Sample failed to run
	3	S	285296		1.286		-0.639		3	S	232471		0.408		-1.107		3	S	248231		0.773		-0.753		3	S	126106		0.607		-1.279		3	S	N/A		N/A		N/A		Specimen rejected
	4	S	268770		1.502		0.083		4	S	210751		0.398		-1.031		4	S	186114		0.698		-0.389		4	S	245485		0.633		-1.132		4	S	97571.1		1.08		-1.239
	5	S	186821		0.957		-0.51		5	S	259604		0.676		-1.119		5	S	223535		0.719		-1.102		5	S	187688		0.764		-1.525		5	S	286176		0.62		-1.563
	6	S	132755		0.461		-0.136		6	S	228493		0.591		-1.195		6	S	253701		0.228		-0.682		6	S	220984		0.723		-1.13		6	S	183092		0.577		-1.505
	7	S	111384		N/A		N/A		7	S	164329		0.823		-1.065		7	S	304932		0.065		-0.756		7	S	228987		0.678		-1.121		7	S	222007		0.723		-1.602
	8	S	188911		1.138		-0.45		8	S	227252		0.196		-1.052		8	S	234987		1.183		-1.326		8	S	248767		0.683		-1.468		8	S	139507		0.812		-1.651
	9	S	209900		1.334		-0.364		9	S	168505		0.63		-0.973		9	S	218557		0.745		-0.705		9	S	294912		0.334		-1.486		9	S	116894		0.77		-1.509
	10	S	173098		1.141		-0.288		10	S	272488		0.6		-1.178		10	S	252452		0.211		-0.55		10	S	205018		0.802		-1.516		10	S	155736		0.804		-1.61
	11	S	151561		0.847		-0.221		11	S	175138		0.733		-1.121		11	S	159344		0.202		-0.993		11	S	257440		1.203		-1.455		11	S	195881		0.526		-1.358
	12	S	258504		1.385		-0.196		12	S	N/A		N/A		N/A		12	S	264553		-0.022		-1.043		12	S	119424		0.948		-1.169		12	S	163686		0.62		-1.648
	13	S	148685		0.879		-0.322		13	S	183612		0.488		-1.11		13	S	194120		1.021		-1.34		13	S	323152		1.413		-1.448		13	S	169733		0.471		-1.641
	14	S	216994		1.306		-0.395		14	S	164025		0.476		-0.898		14	S	202852		0.899		-1.48		14	S	250653		0.917		-1.109		14	S	231015		0.642		-1.612
	15	S	134509		0.337		-0.067		15	S	159875		0.343		-1.044		15	S	251998		0.376		-1.675		15	S	209767		-0.15		-1.434		15	S	196975		0.612		-1.541
	16	S	242607		1.265		-0.166		16	S	174453		0.001		-1.189		16	S	263956		0.457		-0.628		16	S	230152		0.87		-1.542		16	S	174030		0.701		-1.576
	17	S	176046		0.727		-0.426		17	S	168053		0.672		-0.946		17	S	289144		0.062		-0.936		17	S	247652		1.265		-1.324		17	S	118638		0.035		-1.582
	18	S	250732		1.618		-0.697		18	S	138803		0.57		-0.785		18	S	399710		0.453		-0.888		18	S	223476		1.039		-1.194		18	S	184412		0.527		-1.54
	19	S	161301		0.728		-0.746		19	S	198177		0.007		-1.115		19	S	285360		0.397		-1.137		19	S	283482		1.04		-1.149		19	S	131580		0.807		-1.488
	20	S	140326		0.248		-0.128		20	S	175460		0.536		-0.769		20	S	217300		0.812		-0.836		20	S	283541		0.645		-1.651		20	S	197539		0.472		-1.541
	21	S	229437		1.197		-0.783		21	S	146381		0.372		-0.934		21	S	167203		0.911		-1.455		21	S	237405		1.201		-1.207		21	S	104928		0.47		-1.526
	22	S	153373		1.04		-0.398		22	S	287581		0.949		-0.838		22	S	153151		0.538		-0.871		22	S	191964		0.475		-1.504		22	S	126848		0.816		-1.48
	23	S	238918		1.028		-0.544		23	S	164376		0.734		-0.99		23	S	207104		0.617		-1.663		23	S	288947		0.704		-1.262		23	S	188069		0.742		-1.486
	24	S	171785		0.968		-0.383		24	S	236211		-0.255		-1.224		24	S	285248		0.604		-0.734		24	S	126636		0.077		-1.559		24	S	148655		0.572		-1.329
	25	S	238625		1.086		-0.492		25	S	N/A		N/A		N/A		25	S	260670		0.811		-0.695		25	S	169984		0.96		-1.419		25	S	125452		0.443		-1.336
	26	S	225529		1.01		-0.551		26	S	173360		0.652		-1.104		26	S	179374		0.134		-0.807		26	S	173897		0.941		-1.158		26	S	149792		0.563		-1.501
	27	S	204714		1.134		-0.34		27	S	163843		0.441		-1.074		27	S	146128		0.775		-1.527		27	S	192948		0.02		-1.493		27	S	152211		0.431		-1.763
	28	S	259171		1.302		-0.253		28	S	161400		0.625		-1.073		28	S	174806		0.922		-0.638		28	S	229680		0.804		-1.306		28	S	193789		0.82		-1.467
	29	S	241657		1.365		-0.508		29	S	224192		0.431		-1.058		29	S	182075		0.577		-1.511		29	S	203849		0.234		-1.48		29	S	139762		0.857		-1.463
	30	S	183894		1.189		-0.252		30	S	211676		0.698		-0.767		30	S	285301		0.635		-0.566		30	S	230696		0.419		-1.29		30	S	190563		0.561		-1.522
	31	S	183145		1.037		-0.344		31	S	166304		0.642		-0.835		31	S	234353		0.982		-1.439		31	S	107122		0.394		-1.511		31	S	120589		1.094		-1.541
	32	S	313527		1.467		-0.957		32	S	N/A		N/A		N/A		32	S	357580		-0.078		-0.628		32	S	217603		0.795		-1.165		32	S	164149		0.246		-1.607
	33	S	166084		N/A		N/A		33	S	307570		0.62		-1.088		33	S	192881		0.75		-1.827		33	S	124481		0.353		-1.269		33	S	126522		0.962		-1.487
	34	S	200273		1.101		-0.224		34	S	171151		0.8		-1.013		34	S	310478		0.555		-0.751		34	S	150425		0.561		-1.67		34	S	119964		1.03		-1.451
	35	S	222526		1.038		-0.666		35	S	91811.5		0.339		-1.291		35	S	231638		0.439		-1.381		35	S	210977		0.667		-0.756		35	S	120438		0.479		-1.326
	36	S	104882		0.659		0.107		36	S	250327		0.541		-1.06		36	S	265910		0.015		-0.713		36	S	251571		0.906		-1.467		36	S	113358		0.371		-1.396
	37	S	200735		1.037		-0.437		37	S	169831		0.766		-1.119		37	S	208393		0.346		-0.975		37	S	139836		0.944		-1.485		37	S	172049		0.5		-1.542
	38	S	183417		0.798		-0.08		38	S	211035		0.684		-0.916		38	S	239455		0.396		-0.813		38	S	250731		0.775		-1.45		38	S	103481		0.588		-1.322
	39	S	241654		0.863		-0.678		39	S	224812		0.587		-1.224		39	S	279586		0.605		-1.453		39	S	215279		1.223		-0.975		39	S	123821		0.472		-1.686
	40	S	214177		1.388		-0.351		40	S	201532		0.809		-0.846		40	S	301564		0.927		-1.591		40	S	215279		0.58		-1.413		40	S	669166		0.451		-1.552
	41	S	231016		1.083		-0.353		41	S	137197		0.495		-0.871		41	S	291612		0.192		-0.879		41	S	120051		0.822		-1.308		41	S	175146		0.698		-1.507
	42	S	150878		1.025		-0.344		42	S	91109.2		0.604		-0.863		42	S	228252		0.634		-0.687		42	S	267578		1.017		-1.066		42	S	126021		0.656		-1.319
	43	S	293981		0.843		-0.336		43	S	179118		0.767		-1.055		43	S	197530		0.76		-0.88		43	S	180673		0.985		-1.327		43	S	535358		0.269		-1.768
	44	S	258803		1.083		-0.331		44	S	181764		0.462		-1.285		44	S	205314		0.823		-1.434		44	S	218569		0.899		-0.938		44	S	163892		0.996		-1.584
	45	S	158226		1.019		0.034		45	S	144176		0.218		-1.362		45	S	291854		0.61		-0.272		45	S	200258		0.544		-1.729		45	S	175852		0.845		-1.477
	46	S	190857		1.168		-0.625		46	S	158750		0.767		-0.944		46	S	214506		0.154		-1.027		46	S	105800		0.642		-1.36		46	S	184226		0.296		-1.558
	47	S	218859		0.96		-0.204		47	S	195556		0.966		-0.847		47	S	309642		0.648		-0.679		47	S	152620		0.849		-1.435		47	S	122520		0.955		-1.502
	48	S	177204		0.794		-0.64		48	S	216273		0.445		-0.944		48	S	242948		0.381		-0.604		48	S	173288		1.046		-1.721		48	S	230767		0.606		-1.592
	49	S	142542		0.438		-0.659		49	S	195816		0.386		-1.093		49	S	186654		0.574		-0.685		49	S	119454		0.618		-1.466		49	S	N/A		N/A		N/A
	50	S	199973		1.191		-0.892		50	S	197493		0.146		-1.14		50	S	214114		0.719		-1.399		50	S	240525		0.666		-1.423		50	S	166995		0.661		-1.814
																	51	S	263921		0.411		-0.305										51	S	213484		0.371		-1.359
																	52	S	269672		0.357		-0.915										52	S	111074		0.845		-1.635
																																	53	S	147598		0.696		-1.472
																																	54	S	155231		0.669		-1.423
																																	55	S	160497		0.902		-1.613
																																	56	S	157736		0.524		-1.574
																																	57	S	197193		0.6		-1.372
																																	58	S	74824.7		0.192		-1.815
																																	59	S	174491		0.401		-1.417
																																	60	S	154634		0.488		-1.569
																																	61	S	164416		0.422		-1.685
																																	62	S	243339		0.253		-1.739
																																	63	S	114931		0.809		-1.546
																																	64	S	157498		1.025		-1.57
																																	65	S	187659		1.153		-1.463
																																	66	S	112938		0.783		-1.536
																																	67	S	146602		0.857		-1.729
																																	68	S	132348		0.255		-1.81
																																	69	S	155189		0.558		-1.336
																																	70	S	104222		0.313		-1.709
																																	71	S	116617		0.887		-1.486
																																	72	S	110905		0.621		-1.471
																																	73	S	118281		0.435		-1.34
																																	74	S	158215		0.523		-1.444
																																	75	S	125263		0.412		-1.598
																																	76	S	151023		1.068		-1.632
																																	77	S	98906.6		0.781		-1.563
	51	D		150377		0.841		-0.14	51	D		262456		0.571		-1.14	53	D		130256		0.036		-1.067	51	D		286400		-0.178		-1.668	78	D		N/A		N/A		N/A
	52	D		265299		1.275		-0.28	52	D		N/A		N/A		N/A	54	D		189796		0.227		-0.772	52	D		235778		0.768		-1.351	79	D		214679		0.684		-1.397
	53	D		228409		1.094		-0.082	53	D		253942		0.315		-0.998	55	D		251661		0.362		-0.84	53	D		189067		0.487		-1.303	80	D		205454		0.894		-1.246
	54	D		388359		0.82		0.213	54	D		261256		0.504		-0.997	56	D		222527		0.376		-0.347	54	D		127156		0.511		-1.41	81	D		115523		N/A		N/A
	55	D		200608		0.923		-0.128	55	D		165687		0.8		-0.14	57	D		142436		0.375		-0.336	55	D		200009		0.492		-1.388	82	D		204298		0.7		-1.248
	56	D		153159		0.595		-0.601	56	D		168920		0.617		-0.817	58	D		155386		0.177		-0.9	56	D		254796		0.917		-1.45	83	D		129833		0.298		-1.039
	57	D		231168		0.808		-0.463	57	D		204317		0.237		-0.552	59	D		177313		0.13		-0.763	57	D		169006		0.632		-1.503	84	D		149906		-0.434		-1.473
	58	D		281691		0.898		0.029	58	D		190104		0.624		-0.648	60	D		99462.5		-0.196		-0.827	58	D		190847		0.42		-1.532	85	D		158915		0.178		-1.164
	59	D		188723		1.003		-0.583	59	D		338042		0.773		-0.593	61	D		315746		0.277		-0.897	59	D		240669		0.803		-1.598	86	D		158773		0.211		-1.457
	60	D		254361		0.58		-0.531	60	D		199441		0.73		-0.012	62	D		187134		-0.551		-0.841	60	D		206345		0.667		-1.562	87	D		159724		0.703		-1.32
	61	D		181959		1.129		0.035	61	D		171184		1.012		-0.569	63	D		281249		0.461		-0.658	61	D		201524		0.705		-1.344	88	D		N/A		0.677		-1.33
	62	D		175730		1.258		-0.249	62	D		N/A		N/A		N/A	64	D		255089		-0.032		-0.956	62	D		212926		0.508		-1.504	89	D		112804		0.794		-1.56
	63	D		220428		1.06		-0.76	63	D		178614		0.794		-0.523	65	D		184026		0.41		-0.987	63	D		194082		0.929		-1.333	90	D		129619		0.512		-1.475
	64	D		144592		0.919		-0.618	64	D		216926		0.801		-0.977	66	D		343965		-0.705		-1.037	64	D		300514		0.537		-1.493	91	D		102013		0.843		-1.496
	65	D		175457		0.886		0.355	65	D		255841		0.62		-0.737	67	D		273236		0.384		-0.497	65	D		152621		0.277		-1.191	92	D		140075		0.634		-1.511
	66	D		205752		0.682		-0.088	66	D		324320		0.783		-0.847	68	D		254629		0.629		-0.83	66	D		283729		0.452		-1.649	93	D		148658		0.542		-1.444
	67	D		266588		0.784		-0.42	67	D		337141		0.494		-0.659	69	D		241822		-0.147		-0.735	67	D		203373		1.018		-1.079	94	D		121028		0.387		-1.578
	68	D		196828		0.875		-0.332	68	D		282435		0.352		-0.652	70	D		213416		0.524		-0.785	68	D		197727		0.709		-1.547	95	D		209202		-0.586		-1.579
	69	D		184326		0.423		-0.471	69	D		231825		0.638		-1.026	71	D		208040		-0.209		-1.468	69	D		190048		0.312		-1.486
	70	D		140102		0.857		0.081	70	D		235143		0.552		-0.357	72	D		N/A		0.609		-0.696	70	D		228085		0.982		-1.404
	71	D		188215		0.959		-0.218	71	D		182838		0.756		-1.067	73	D		165606		0.528		-0.523	71	D		198288		0.936		-1.125
	72	D		263739		1.06		0.255	72	D		164955		0.874		-0.595	74	D		173969		0.048		-0.956	72	D		210922		0.581		-1.565
	73	D		302266		0.927		-0.533	73	D		195551		-0.874		-0.988	75	D		230204		0.232		-1.017	73	D		308830		0.606		-1.274
	74	D		214574		1.014		-0.142	74	D		253799		1.05		-0.92	76	D		260673		0.805		-1.674	74	D		218164		0.879		-1.28
	75	D		257374		0.853		0.108	75	D		194044		1.084		-0.82	77	D		187271		0.218		-1.089	75	D		171860		0.916		-1.396
	76	D		230277		0.834		-0.037	76	D		236742		0.262		-0.946	78	D		285049		0.243		-1.02	76	D		145958		0.571		-1.335
	77	D		274550		0.81		0.386	77	D		276729		0.769		-0.248	79	D		209245		0.13		-0.992	77	D		242208		0.452		-1.32
	78	D		112394		0.64		0.179	78	D		N/A		0.584		-0.737	80	D		229617		0.157		-0.651	78	D		200095		0.816		-1.4
	79	D		333366		1.022		0.061	79	D		217726		1.052		-0.483	81	D		295248		0.173		-0.9	79	D		209278		0.741		-1.346
	80	D		130002		0.592		0.194	80	D		188008		0.776		-0.843	82	D		269658		0.612		-0.762	80	D		204879		0.817		-1.244
	81	D		188256		1		-0.054	81	D		235364		1.322		-1.149	83	D		174129		0.34		-0.383	81	D		223250		0.569		-1.336
	82	D		211598		0.83		-0.138	82	D		224897		0.719		-0.687	84	D		238595		0.529		-0.767	82	D		202766		0.868		-1.467
	83	D		229873		0.975		-0.529	83	D		203469		0.79		-0.837	85	D		240297		0.476		-0.625	83	D		175535		0.434		-1.292
	84	D		350600		0.91		-0.044	84	D		217303		0.763		-0.776	86	D		219397		-0.271		-0.933	84	D		216506		0.779		-1.537
	85	D		158208		1.109		-0.277	85	D		200570		0.3		-0.64	87	D		193137		0.102		-0.775	85	D		191730		0.789		-1.438
	86	D		171364		1.284		-0.343	86	D		192477		0.791		-0.682	88	D		214059		0.371		-0.904	86	D		172342		0.719		-1.818
	87	D		160011		0.761		-0.9	87	D		154628		0.873		-0.834	89	D		326632		0.034		-0.742	87	D		236878		0.372		-1.335
	88	D		165107		0.904		-0.271	88	D		N/A		N/A		N/A	90	D		276170		0.257		-1.72	88	D		290339		0.817		-1.405
	89	D		217168		1.05		-0.635	89	D		185058		0.518		-0.72	91	D		208497		0.567		-0.578	89	D		223444		0.937		-1.295
	90	D		249479		0.55		-0.041	90	D		168811		0.045		-1.162	92	D		193539		0.199		-1.144	90	D		192955		0.602		-1.426
	91	D		163918		0.793		-0.248	91	D		148358		0.369		-0.718	93	D		166956		0.341		-0.904	91	D		244156		0.968		-1.597
	92	D		122580		0.651		-0.153	92	D		340308		0.815		-1.088	94	D		187454		0.388		-1.301	92	D		216101		-0.102		-1.688
	93	D		178151		1.215		-0.184	93	D		224771		0.819		-0.57	95	D		211245		0.32		-0.543	93	D		310657		-0.112		-1.381
	94	D		161343		1		-0.14	94	D		229631		0.833		-0.245	96	D		295332		-0.28		-1.166	94	D		194473		1.056		-1.239
	95	D		137497		0.762		-0.372	95	D		209228		0.709		-0.609	97	D		140600		0.12		-1.178	95	D		189869		0.495		-1.196
	96	D		167021		0.687		-0.594	96	D		N/A		N/A		N/A	98	D		106409		0.697		-0.259	96	D		241004		0.757		-1.421
	97	D		140731		0.456		-0.241	97	D		171621		0.624		-0.917	99	D		162483		0.247		-1.268	97	D		211231		0.517		-1.412
	98	D		84618.2		0.251		-0.336	98	D		267567		0.966		-0.614	100	D		222349		0.204		-0.346	98	D		172911		0.921		-1.17
	99	D		156333		1.037		0.213	99	D		N/A		N/A		N/A	101	D		223423		0.613		-0.761	99	D		249482		0.513		-1.52
	100	D		132738		0.703		-0.27	100	D		191645		0.913		-0.48	102	D		208959		0.288		-0.889	100	D		211539		0.85		-1.491
																	103	D		304442		-0.517		-1.23
																	104	D		122690		0.291		-0.955
																	105	D		158229		0.475		-0.753
																	106	D		239816		0.465		-0.721
	STATISTICS		Area		δ13C		δ18O				Area		δ13C		δ18O				Area		δ13C		δ18O				Area		δ13C		δ18O				Area		δ13C		δ18O
		p Anderson Darling	0.8674	0.05149	0.06448	0.7338	0.8922	0.9084			0.04156	0.008196	0.03902	0.0002928	0.3091	0.4146			0.8353	2.866e-09	0.2734	0.0106	0.001529	0.1452			0.1087	0.008387	0.432	0.01009	0.0619	0.9709			1.669e-18	8.369e-07	0.6489	0.01007	0.3207	0.2173
		Distribution	Normal	Normal	Normal	Normal	Normal	Normal			Not normal	Not normal	Not normal	Not normal	Normal	Normal			Normal	Not normal	Normal	Not normal	Not normal	Normal			Normal	Not normal	Normal	Not Normal	Normal	Normal			Not normal	Not normal	Normal	Not normal	Normal	Normal
		p t test	0.9609		0.0019581		0.00053212								3.9577e-10																0.086803								0.0002093
		p z Mann-Whitney U									0.003093		0.00463						0.053522		2.2065e-06		0.30592				0.99175		0.10897						0.77819		0.209
		Significant?	No significant difference betweeen means		Significant difference betweeen means		Significant difference betweeen means				Significant difference between medians		Significant difference between medians		Significant difference betweeen means				No significant difference between medians		No significant difference between medians		No significant difference between medians				No significant difference between medians		No significant difference between medians		No significant difference between means				No significant difference between medians		No significant difference between medians		Significant difference between means
		Mean	201195	201745	1.03242	0.86698	-0.402583	-0.20674							-1.03621	-0.724867															-1.34876	-1.41088							-1.53557	-1.39481
		Median									91109.2	148358	0.587	0.766					237221	213737	0.6045	0.267	-0.8795	-0.8405			1.06e-07	1.27e-07	0.7695	0.686					154634	149906	0.612	0.588
		Range	208645	303740	1.37	1.033	1.064	1.286							0.595	1.15															0.973	0.739							-0.576	-0.54
		Max	313527	388359	1.618	1.284	0.107	0.386			307570	340308	1.221	2.196	-0.767	-0.012			146128	99462.5	1.261	1.51	1.555	1.461			3.23e-07	3.11e-07	1.563	1.234	-0.756	-1.079			74824.7	102013	1.118	1.48	-1.239	-1.039
		Min	104882	84618.2	0.248	0.251	-0.957	-0.9			179118	213077	0.966	1.322	-1.362	-1.162			399710	862315	1.183	0.805	-0.272	-0.259			2.16e-07	2.075e-07	1.413	1.056	-1.729	-1.818			669166	584838	1.153	0.894	-1.815	-1.579
		St Dev	48055.8	62854.8	0.290501	0.220404	0.242305	0.294741			164025	185796	-0.255	-0.874	0.142619	0.266661			203468	176516	-0.078	-0.705	-1.827	-1.72			1.7225e-07	1.9175e-07	-0.15	-0.178	0.204673	0.150289			122520	125323	0.035	-0.586	0.126512	0.157208
		25 percentile									224192	253907	0.408	0.55675					277107	256485	0.36175	0.1155	-1.37075	-1.01775			2.4825e-07	2.38e-07	0.57525	0.49425					183092	204876	0.47	0.23275
		75 percentile									0.373521	0.915879	0.698	0.863					0.537355	4.33883	0.7575	0.462	-0.689	-0.71475			-0.247949	0.629996	0.945	0.8545					4.30365	3.43113	0.809	0.70225
		IQR									216461	191950	0.29	0.30625					146128	99462.5	0.39575	0.3465	0.68175	0.303			2.17e-07	1.84e-07	0.36975	0.36025					594342	482826	0.339	0.4695
		Skewness									60166.9	68111	-1.00966	-1.9565					73639.8	79968.2	-0.267479	-0.965267	-0.384884	-0.515648			7.6e-08	4.625e-08	-0.505471	-1.10377					60571.2	79552.6	0.0832109	-1.45115
	MAT 253/Kiel IV carbonate device, Cardiff University
	long term precision
	standard	18O 1 s.d.	13C 1 s.d.	N
	BCT63	0.033	0.019	370
